# Supplementary material for: Drug Repurposing Prediction and Validation From Clinical Big Data for the Effective Treatment of Interstitial Lung Disease
Source: Front Pharmacol. 2021 Sep 21;12:635293. doi: 10.3389/fphar.2021.635293 (PMC8490809; doi:10.3389/fphar.2021.635293)
Supplement: Supplementary file 1 [file Table2.xlsx]

## Sheet: DrugB解析
MeSH_ID	Drug_B	a1	b1	c1	d1	a0	b0	c0	d0	B_report_proportion_mean	B_report_proportion_SE	B_N	AB_report_proportion_mean	AB_report_proportion_SE	AB_N	ROR_AB	ROR_AB_lower	ROR_AB_upper	ROR_Zscore
D001241	aspirin	526	14897	2885	36642	4487	593950	58457	10726187	0.007498	0.000112	598437	0.034105	0.001461	15423	0.448456	0.407873	0.493078	-16.5704
D005665	furosemide	676	17031	2735	34508	3279	265981	59665	11054156	0.012178	0.000211	269260	0.038177	0.00144	17707	0.500805	0.459461	0.545871	-15.7305
D008790	metoprolol	236	8676	3175	42863	1589	253269	61355	11066868	0.006235	0.000156	254858	0.026481	0.001701	8912	0.367224	0.321094	0.419982	-14.6268
D000082	acetaminophen	230	7100	3181	44439	4536	568782	58408	10751355	0.007912	0.000117	573318	0.031378	0.002036	7330	0.452554	0.394947	0.518562	-11.4135
D000077261	carvedilol	146	5477	3265	46062	695	92372	62249	11227765	0.007468	0.000282	93067	0.025965	0.002121	5623	0.376071	0.317866	0.444934	-11.3997
D000069604	dabigatran	55	3520	3356	48019	233	65298	62711	11254839	0.003556	0.000233	65531	0.015385	0.002058	3575	0.223569	0.170901	0.292467	-10.93
D013974	thyroxine	286	7824	3125	43715	2351	370830	60593	10949307	0.0063	0.00013	373181	0.035265	0.002048	8110	0.511349	0.451963	0.578538	-10.6485
D000069059	atorvastatin	316	8164	3095	43375	2462	306216	60482	11013921	0.007976	0.00016	308678	0.037264	0.002057	8480	0.542454	0.482009	0.610479	-10.1475
D017706	lisinopril	108	4125	3303	47414	950	234615	61994	11085522	0.004033	0.000131	235565	0.025514	0.002424	4233	0.375836	0.309472	0.45643	-9.87254
D000077144	clopidogrel	145	4760	3266	46779	1127	146910	61817	11173227	0.007613	0.000226	148037	0.029562	0.002418	4905	0.436311	0.36847	0.516641	-9.61939
D008687	metformin	100	3843	3311	47696	1795	335466	61149	10984671	0.005322	0.000125	337261	0.025361	0.002504	3943	0.374846	0.306396	0.458586	-9.53822
D013148	spironolactone	165	5069	3246	46470	825	84098	62119	11236039	0.009715	0.000337	84923	0.031525	0.002415	5234	0.466	0.397464	0.546353	-9.40783
Z001	multivitamin	108	3911	3303	47628	2269	350314	60675	10969823	0.006435	0.000135	352583	0.026872	0.002551	4019	0.398189	0.327836	0.48364	-9.28345
D009853	omeprazole	143	4574	3268	46965	2825	319193	60119	11000944	0.008773	0.000164	322018	0.030316	0.002496	4717	0.449296	0.378986	0.532649	-9.21458
D000069552	rivaroxaban	151	4685	3260	46854	545	137946	62399	11182191	0.003935	0.000168	138491	0.031224	0.002501	4836	0.46323	0.392418	0.54682	-9.09175
D019821	simvastatin	169	4869	3242	46670	1815	229228	61129	11090909	0.007856	0.000184	231043	0.033545	0.002537	5038	0.499657	0.42687	0.584854	-8.63762
D014859	warfarin	358	8285	3053	43254	1533	174695	61411	11145442	0.008699	0.000221	176228	0.041421	0.002143	8643	0.612195	0.547336	0.684741	-8.58817
D000077402	pantoprazole	217	5665	3194	45874	2144	204242	60800	11115895	0.010388	0.000223	206386	0.036892	0.002458	5882	0.550163	0.478173	0.632992	-8.35112
D011189	potassium chloride	174	4777	3237	46762	990	90439	61954	11229698	0.010828	0.000342	91429	0.035144	0.002617	4951	0.526192	0.450456	0.614662	-8.09806
D000493	allopurinol	114	3549	3297	47990	1456	101982	61488	11218155	0.014076	0.000366	103438	0.031122	0.002869	3663	0.467553	0.386722	0.565278	-7.85057
D017311	amlodipine	183	4848	3228	46691	3127	290844	59817	11029293	0.010637	0.000189	293971	0.036374	0.00264	5031	0.545994	0.469075	0.635527	-7.81114
C522181	apixaban	143	3957	3268	47582	473	85631	62471	11234506	0.005493	0.000252	86104	0.034878	0.002865	4100	0.526176	0.443666	0.624029	-7.37887
D000077269	lenalidomide	18	1471	3393	50068	779	200851	62165	11119286	0.003864	0.000138	201630	0.012089	0.002832	1489	0.180566	0.113296	0.287778	-7.19781
D006853	hydrocodone	41	1887	3370	49652	946	187357	61998	11132780	0.005024	0.000163	188303	0.021266	0.003286	1928	0.320124	0.234473	0.437064	-7.17004
D004077	digoxin	193	4816	3218	46723	594	59191	62350	11260946	0.009936	0.000406	59785	0.038531	0.00272	5009	0.581856	0.501685	0.674839	-7.15951
D000077409	tamsulosin	59	2230	3352	49309	853	79101	62091	11241036	0.010669	0.000363	79954	0.025775	0.003312	2289	0.389197	0.299827	0.505206	-7.08982
D019808	losartan	83	2703	3328	48836	886	133733	62058	11186404	0.006582	0.00022	134619	0.029792	0.003221	2786	0.450598	0.361172	0.562165	-7.06297
C020748	ferrous sulfate	26	1511	3385	50028	521	42217	62423	11277920	0.012191	0.000531	42738	0.016916	0.003289	1537	0.25431	0.172313	0.375326	-6.89455
D000068756	valsartan	113	3233	3298	48306	1090	153053	61854	11167084	0.007071	0.000213	154143	0.033772	0.003123	3346	0.511945	0.422992	0.619604	-6.87555
D061386	human insulin	46	1865	3365	49674	677	96268	62267	11223869	0.006983	0.000267	96945	0.024071	0.003506	1911	0.364102	0.271193	0.488842	-6.72165
D000525	alprazolam	50	1937	3361	49602	860	147401	62084	11172736	0.005801	0.000197	148261	0.025164	0.003514	1987	0.380953	0.287082	0.505517	-6.68617
D014147	tramadol	49	1915	3362	49624	1069	139670	61875	11180467	0.007596	0.000231	140739	0.024949	0.003519	1964	0.377678	0.283819	0.502575	-6.67995
D002762	cholecalciferol	142	3646	3269	47893	2229	290078	60715	11030059	0.007626	0.000161	292307	0.037487	0.003086	3788	0.570596	0.48074	0.677247	-6.4177
D015283	citalopram	59	2047	3352	49492	990	191675	61954	11128462	0.005138	0.000163	192665	0.028015	0.003596	2106	0.425564	0.327747	0.552576	-6.41144
D005492	folic acid	61	2038	3350	49501	2159	168604	60785	11151533	0.012643	0.00027	170763	0.029061	0.003666	2099	0.442277	0.342018	0.571926	-6.22004
D006493	heparin	70	2194	3341	49345	492	47255	62452	11272882	0.010304	0.000462	47747	0.030919	0.003638	2264	0.471225	0.370479	0.599367	-6.13101
D000077786	torsemide	49	1773	3362	49766	324	29109	62620	11291028	0.011008	0.000608	29433	0.026894	0.00379	1822	0.409093	0.307342	0.544532	-6.12578
D006852	hydrochlorothiazide	146	3632	3265	47907	1505	239704	61439	11080433	0.006239	0.00016	241209	0.038645	0.003136	3778	0.589824	0.498015	0.698559	-6.1157
D017680	potassium compound	22	1208	3389	50331	252	39597	62692	11280540	0.006324	0.000397	39849	0.017886	0.003779	1230	0.27047	0.177163	0.412921	-6.05748
Z023	colonoscopy preparation	24	1238	3387	50301	396	70668	62548	11249469	0.005572	0.000279	71064	0.019017	0.003845	1262	0.287907	0.191943	0.431849	-6.01924
Z005	amino acid preparation	45	1658	3366	49881	902	169569	62042	11150568	0.005291	0.000176	170471	0.026424	0.003887	1703	0.402206	0.298508	0.541928	-5.98705
D007328	insulin	32	1359	3379	50180	440	58679	62504	11261458	0.007443	0.000353	59119	0.023005	0.00402	1391	0.349682	0.245859	0.497347	-5.84627
D001205	ascorbic acid	9	940	3402	50599	462	67678	62482	11252459	0.00678	0.000314	68140	0.009484	0.003146	949	0.142404	0.073795	0.274799	-5.81135
D000069036	insulin glargine	46	1618	3365	49921	579	146223	62365	11173914	0.003944	0.000164	146802	0.027644	0.004019	1664	0.421772	0.313979	0.56657	-5.7331
D005283	fentanyl	36	1366	3375	50173	886	139281	62058	11180856	0.006321	0.000212	140167	0.025678	0.004224	1402	0.391785	0.280884	0.546474	-5.51907
D004656	enalapril	50	1636	3361	49903	513	54273	62431	11265864	0.009364	0.000411	54786	0.029656	0.004131	1686	0.453779	0.341744	0.602544	-5.46178
D020280	sertraline	33	1268	3378	50271	812	134742	62132	11185395	0.00599	0.00021	135554	0.025365	0.004359	1301	0.387305	0.273652	0.548159	-5.3523
D017616	magnesium compound	15	898	3396	50641	276	46475	62668	11273662	0.005904	0.000354	46751	0.016429	0.004207	913	0.249086	0.149357	0.415407	-5.32654
D000068298	fluticasone	95	2451	3316	49088	1971	238214	60973	11081923	0.008206	0.000184	240185	0.037313	0.003756	2546	0.573774	0.466048	0.706401	-5.23603
D000420	salbutamol	132	3127	3279	48412	2304	245588	60640	11074549	0.009294	0.000193	247892	0.040503	0.003453	3259	0.623243	0.521768	0.744454	-5.21467
D061267	insulin aspart	20	972	3391	50567	309	56040	62635	11264097	0.005484	0.000311	56349	0.020161	0.004463	992	0.306834	0.1968	0.478389	-5.21402
D008012	lidocaine	23	1032	3388	50507	349	50864	62595	11269273	0.006815	0.000364	51213	0.021801	0.004496	1055	0.332243	0.219464	0.502978	-5.20813
D005996	nitroglycerin	111	2736	3300	48803	463	49634	62481	11270503	0.009242	0.000428	50097	0.038988	0.003628	2847	0.599984	0.494667	0.727723	-5.18745
D014640	vancomycin	27	1102	3384	50437	642	40046	62302	11280091	0.015779	0.000618	40688	0.023915	0.004547	1129	0.365175	0.248887	0.535797	-5.15017
D000069583	pregabalin	28	1121	3383	50418	1221	177829	61723	11142308	0.006819	0.000194	179050	0.024369	0.004549	1149	0.372251	0.255431	0.542498	-5.14278
D000077154	rosiglitazone	9	723	3402	50816	127	102414	62817	11217723	0.001239	0.00011	102541	0.012295	0.004073	732	0.185939	0.096266	0.359143	-5.00891
D005395	fish oil	16	842	3395	50697	286	79395	62658	11240742	0.003589	0.000212	79681	0.018648	0.004618	858	0.283759	0.172824	0.465904	-4.97904
D010098	oxycodone	55	1613	3356	49926	1781	217450	61163	11102687	0.008124	0.000192	219231	0.032974	0.004372	1668	0.507263	0.38684	0.665173	-4.90855
D004143	dioctyl sulfosuccinic acid	45	1400	3366	50139	639	57056	62305	11263081	0.011075	0.000436	57695	0.031142	0.004569	1445	0.478791	0.355094	0.645579	-4.82973
D003000	clonidine	11	692	3400	50847	195	44478	62749	11275659	0.004365	0.000312	44673	0.015647	0.004681	703	0.237724	0.130903	0.431713	-4.71938
D008788	metolazone	11	690	3400	50849	90	8682	62854	11311455	0.01026	0.001076	8772	0.015692	0.004694	701	0.238422	0.131286	0.432988	-4.70963
D000068718	rosuvastatin	103	2468	3308	49071	940	121686	62004	11198451	0.007666	0.000249	122626	0.040062	0.003868	2571	0.619087	0.506747	0.75633	-4.69373
D003907	dexamethasone	56	1574	3355	49965	2992	179058	59952	11141079	0.016435	0.000298	182050	0.034356	0.004511	1630	0.529855	0.404959	0.69327	-4.63103
D008140	lorazepam	66	1759	3345	49780	1021	123340	61923	11196797	0.00821	0.000256	124361	0.036164	0.00437	1825	0.558389	0.435646	0.715714	-4.60103
D019819	budesonide	37	1192	3374	50347	1053	103812	61891	11216325	0.010041	0.000308	104865	0.030106	0.004874	1229	0.463184	0.333315	0.643654	-4.58453
D002998	clonazepam	16	756	3395	50783	521	122960	62423	11197177	0.004219	0.000184	123481	0.020725	0.005127	772	0.316575	0.19271	0.520056	-4.54169
D004155	diphenhydramine	16	750	3395	50789	799	95395	62145	11224742	0.008306	0.000293	96194	0.020888	0.005167	766	0.319145	0.194266	0.5243	-4.50938
D003975	diazepam	7	578	3404	50961	374	83863	62570	11236274	0.00444	0.000229	84237	0.011966	0.004496	585	0.181309	0.08598	0.382333	-4.48579
D018120	finasteride	20	821	3391	50718	169	30626	62775	11289511	0.005488	0.000421	30795	0.023781	0.005254	841	0.364352	0.233501	0.568531	-4.44757
C549068	sacubitril-valsartan combination	34	1090	3377	50449	49	40798	62895	11279339	0.0012	0.000171	40847	0.030249	0.005109	1124	0.465987	0.330645	0.656729	-4.36198
D000069447	tiotropium	60	1593	3351	49946	964	116958	61980	11203179	0.008175	0.000262	117922	0.036298	0.0046	1653	0.561386	0.432807	0.728165	-4.35032
C017311	ferrate	19	778	3392	50761	301	46424	62643	11273713	0.006442	0.00037	46725	0.023839	0.005404	797	0.365467	0.231537	0.576868	-4.32237
D000068736	duloxetine	13	645	3398	50894	438	125968	62506	11194169	0.003465	0.000165	126406	0.019757	0.005425	658	0.301875	0.17414	0.523306	-4.26712
D064098	esomeprazole	153	3251	3258	48288	1831	192988	61113	11127149	0.009398	0.000219	194819	0.044947	0.003551	3404	0.69753	0.590853	0.823467	-4.25364
D000077287	levetiracetam	3	525	3408	51014	387	74169	62557	11245968	0.005191	0.000263	74556	0.005682	0.003271	528	0.085537	0.027483	0.266216	-4.24469
D000078785	mirtazapine	16	702	3395	50837	337	56378	62607	11263759	0.005942	0.000323	56715	0.022284	0.005509	718	0.34129	0.207672	0.560876	-4.2415
D011899	ranitidine	48	1339	3363	50200	1022	105181	61922	11214956	0.009623	0.0003	106203	0.034607	0.004908	1387	0.535103	0.400384	0.715153	-4.2256
D015725	fluconazole	19	750	3392	50789	697	42373	62247	11277764	0.016183	0.000608	43070	0.024707	0.005598	769	0.37932	0.240265	0.598856	-4.16077
D017035	pravastatin	89	2086	3322	49453	795	70734	62149	11249403	0.011114	0.000392	71529	0.04092	0.004248	2175	0.635139	0.512248	0.787512	-4.13732
D007611	aprotinin	3	490	3408	51049	7	3248	62937	11316889	0.002151	0.000812	3255	0.006085	0.003503	493	0.091709	0.02946	0.285493	-4.12357
D005473	fluoxetine	14	636	3397	50903	577	89207	62367	11230930	0.006427	0.000267	89784	0.021538	0.005694	650	0.329852	0.194016	0.56079	-4.09618
D007792	lactulose	14	636	3397	50903	280	26749	62664	11293388	0.010359	0.000616	27029	0.021538	0.005694	650	0.329852	0.194016	0.56079	-4.09618
D001262	atenolol	67	1672	3344	49867	846	110942	62098	11209195	0.007568	0.000259	111788	0.038528	0.004615	1739	0.597565	0.466923	0.764761	-4.09075
D000068879	adalimumab	6	472	3405	51067	2470	458836	60474	10861301	0.005354	0.000107	461306	0.012552	0.005092	478	0.190648	0.085153	0.426841	-4.03031
D014807	vitamin D	38	1107	3373	50432	675	129861	62269	11190276	0.005171	0.000199	130536	0.033188	0.005294	1145	0.513246	0.370746	0.710518	-4.01957
D004008	diclofenac	14	610	3397	50929	937	85071	62007	11235066	0.010894	0.000354	86008	0.022436	0.005929	624	0.344087	0.20234	0.585133	-3.93834
D003078	colchicine	13	583	3398	50956	159	16400	62785	11303737	0.009602	0.000758	16559	0.021812	0.005983	596	0.334385	0.192783	0.579997	-3.89866
D061268	insulin lispro	18	686	3393	50853	235	90359	62709	11229778	0.002594	0.000169	90594	0.025568	0.005949	704	0.393261	0.245965	0.628767	-3.8979
D005913	glipizide	19	704	3392	50835	196	48000	62748	11272137	0.004067	0.00029	48196	0.026279	0.005949	723	0.404472	0.256102	0.638797	-3.8821
D004921	erythropoietin	13	578	3398	50961	309	29833	62635	11290304	0.010251	0.00058	30142	0.021997	0.006033	591	0.337311	0.194459	0.585102	-3.86729
D008277	magnesium oxide	19	701	3392	50838	1471	33699	61473	11286438	0.041825	0.001067	35170	0.026389	0.005974	720	0.406226	0.257207	0.641585	-3.86331
D000068900	sitagliptin	22	761	3389	50778	677	68686	62267	11251451	0.00976	0.000373	69363	0.028097	0.005906	783	0.433154	0.283099	0.662743	-3.85582
D000069349	linezolid	3	419	3408	51120	254	15170	62690	11304967	0.016468	0.001025	15424	0.007109	0.00409	422	0.107399	0.03448	0.33453	-3.84901
C047638	alfuzosin	8	474	3403	51065	73	9806	62871	11310331	0.007389	0.000862	9879	0.016598	0.005819	482	0.253264	0.125811	0.509832	-3.84724
D011345	fenofibrate	21	735	3390	50804	285	43916	62659	11276221	0.006448	0.000381	44201	0.027778	0.005977	756	0.428184	0.277102	0.661637	-3.82034
C093875	montelukast	23	775	3388	50764	918	92006	62026	11228131	0.009879	0.000324	92924	0.028822	0.005923	798	0.444671	0.293292	0.674181	-3.81683
D017984	enoxaparin	79	1834	3332	49705	658	54370	62286	11265767	0.011958	0.000463	55028	0.041296	0.004549	1913	0.642574	0.511603	0.807072	-3.80315
D000069438	ezetimibe	54	1368	3357	50171	405	60395	62539	11259742	0.006661	0.00033	60800	0.037975	0.005069	1422	0.589942	0.448475	0.776033	-3.77266
D002117	calcitriol	3	397	3408	51142	139	16067	62805	11304070	0.008577	0.000724	16206	0.0075	0.004314	400	0.113399	0.036398	0.353299	-3.75449
D014635	valproic acid	6	419	3405	51120	404	91806	62540	11228331	0.004381	0.000217	92210	0.014118	0.005723	425	0.214986	0.095962	0.48164	-3.73518
C057619	glimepiride	27	837	3384	50702	493	49477	62451	11270660	0.009866	0.000442	49970	0.03125	0.005919	864	0.483318	0.328935	0.710159	-3.70328
D014196	trazodone	20	694	3391	50845	324	74395	62620	11245742	0.004336	0.00024	74719	0.028011	0.006175	714	0.432107	0.276656	0.674903	-3.6883
D008874	midazolam	24	774	3387	50765	247	18377	62697	11301760	0.013262	0.000838	18624	0.030075	0.006046	798	0.46475	0.309134	0.698702	-3.68351
D020105	milrinone	5	388	3406	51151	18	1419	62926	11318718	0.012526	0.002934	1437	0.012723	0.005653	393	0.19353	0.080044	0.467912	-3.64609
D000658	amoxicillin	68	1601	3343	49938	934	89800	62010	11230337	0.010294	0.000335	90734	0.040743	0.004839	1669	0.634472	0.496508	0.810771	-3.63683
C015568	urapidil	4	374	3407	51165	87	4276	62857	11315861	0.01994	0.002116	4363	0.010582	0.005263	378	0.160616	0.05993	0.43046	-3.63582
D004110	diltiazem	114	2419	3297	49120	671	66075	62273	11254062	0.010053	0.000386	66746	0.045006	0.004119	2533	0.702115	0.579966	0.84999	-3.62674
D000068299	salmeterol	66	1560	3345	49979	1360	131037	61584	11189100	0.010272	0.000277	132397	0.04059	0.004894	1626	0.632136	0.492907	0.810694	-3.61338
D000077265	donepezil	3	364	3408	51175	145	25225	62799	11294912	0.005715	0.000473	25370	0.008174	0.0047	367	0.123759	0.039708	0.385726	-3.60248
D000068759	formoterol	41	1092	3370	50447	943	89685	62001	11230452	0.010405	0.000337	90628	0.036187	0.005548	1133	0.562039	0.410688	0.769168	-3.59956
D009525	niacin	10	473	3401	51066	88	58614	62856	11261523	0.001499	0.00016	58702	0.020704	0.006479	483	0.317442	0.169527	0.594416	-3.58533
D000069470	venlafaxine	16	591	3395	50948	546	100863	62398	11219274	0.005384	0.00023	101409	0.026359	0.006502	607	0.406275	0.24696	0.668363	-3.54643
D020913	perindopril	72	1655	3339	49884	420	29812	62524	11290325	0.013893	0.000673	30232	0.041691	0.00481	1727	0.649949	0.512012	0.825047	-3.54014
C030397	isosorbide mononitrate	51	1265	3360	50274	284	26979	62660	11293158	0.010417	0.000615	27263	0.038754	0.00532	1316	0.603231	0.454955	0.799833	-3.51181
D024502	alpha-tocopherol	3	339	3408	51200	269	30286	62675	11289851	0.008804	0.000534	30555	0.008772	0.005042	342	0.132951	0.042642	0.414516	-3.47791
D011479	protamine	3	338	3408	51201	5	1870	62939	11318267	0.002667	0.001191	1875	0.008798	0.005057	341	0.133347	0.042769	0.415757	-3.47274
D000069603	sevelamer	8	414	3403	51125	66	15158	62878	11304979	0.004335	0.000532	15224	0.018957	0.006639	422	0.290309	0.144093	0.584897	-3.46065
D017707	erythrocyte transfusion	3	335	3408	51204	116	5150	62828	11314987	0.022028	0.002023	5266	0.008876	0.005102	338	0.134549	0.043152	0.419524	-3.45713
D006830	hydralazine	37	992	3374	50547	176	20827	62768	11299310	0.00838	0.000629	21003	0.035957	0.005804	1029	0.558779	0.401711	0.777261	-3.4565
D000077206	gabapentin	13	515	3398	51024	406	64407	62538	11255730	0.006264	0.00031	64813	0.024621	0.006744	528	0.379042	0.218356	0.657974	-3.44759
D018967	risperidone	6	370	3405	51169	207	98135	62737	11222002	0.002105	0.000146	98342	0.015957	0.006462	376	0.243691	0.108693	0.546358	-3.42745
D004872	ergocalciferol	10	450	3401	51089	284	38913	62660	11281224	0.007245	0.000428	39197	0.021739	0.006799	460	0.333817	0.178213	0.625285	-3.42636
C024989	coenzyme Q10	8	408	3403	51131	103	23168	62841	11296969	0.004426	0.000435	23271	0.019231	0.006733	416	0.294613	0.146215	0.593625	-3.419
C004704	cyclobenzaprine	5	350	3406	51189	273	50609	62671	11269528	0.005365	0.000324	50882	0.014085	0.006254	355	0.214701	0.088747	0.519416	-3.41326
D002437	cefazolin	9	425	3402	51114	155	8970	62789	11311167	0.016986	0.001353	9125	0.020737	0.00684	434	0.31817	0.164261	0.616286	-3.39501
C551803	ibrutinib	4	326	3407	51213	305	29608	62639	11290529	0.010196	0.000581	29913	0.012121	0.006024	330	0.184438	0.068766	0.494683	-3.35825
D004177	sulpyrine	5	341	3406	51198	215	19606	62729	11300531	0.010847	0.000736	19821	0.014451	0.006416	346	0.220406	0.09109	0.533306	-3.35446
D064704	levofloxacin	45	1126	3366	50413	1295	70665	61649	11249472	0.017996	0.000496	71960	0.038429	0.005617	1171	0.598553	0.44342	0.807959	-3.35321
D000074	acenocoumarol	34	917	3377	50622	81	7523	62863	11312614	0.010652	0.001177	7604	0.035752	0.006021	951	0.555799	0.393991	0.784061	-3.34574
Z015	calcium supplement	36	954	3375	50585	681	100854	62263	11219283	0.006707	0.000256	101535	0.036364	0.005949	990	0.56559	0.404753	0.79034	-3.33831
D000077333	telmisartan	12	478	3399	51061	463	26270	62481	11293867	0.017319	0.000798	26733	0.02449	0.006982	490	0.37713	0.212444	0.669481	-3.33034
D007547	isosorbide	11	457	3400	51082	47	9029	62897	11311108	0.005178	0.000753	9076	0.023504	0.007003	468	0.361631	0.198658	0.658301	-3.32796
D013693	temazepam	14	518	3397	51021	229	28264	62715	11291873	0.008037	0.000529	28493	0.026316	0.00694	532	0.405931	0.238456	0.691028	-3.32159
D002119	calcium carbonate	40	1026	3371	50513	682	64120	62262	11256017	0.010524	0.000401	64802	0.037523	0.005821	1066	0.584194	0.425144	0.802746	-3.31507
D011092	polyethylene glycol	13	495	3398	51044	138	25424	62806	11294713	0.005399	0.000458	25562	0.025591	0.007006	508	0.394511	0.227206	0.685014	-3.3038
D000069458	ranolazine	3	305	3408	51234	31	14791	62913	11305346	0.002091	0.000375	14822	0.00974	0.005596	308	0.14787	0.047401	0.461287	-3.29299
D017294	ondansetron	55	1299	3356	50240	1236	105209	61708	11214928	0.011612	0.000328	106445	0.04062	0.005365	1354	0.633842	0.482858	0.832037	-3.28463
D002191	canrenoic acid	8	389	3403	51150	31	3047	62913	11317090	0.010071	0.0018	3078	0.020151	0.007052	397	0.309118	0.153363	0.623056	-3.28301
D019818	clavulanic acid	42	1058	3369	50481	588	43850	62356	11276287	0.013232	0.000542	44438	0.038182	0.005778	1100	0.594827	0.436123	0.811282	-3.28083
D002034	bumetanide	47	1144	3364	50395	142	14338	62802	11305799	0.009807	0.000819	14480	0.039463	0.005641	1191	0.615465	0.458788	0.825647	-3.23816
C467566	pomalidomide	3	294	3408	51245	194	39653	62750	11280484	0.004869	0.000349	39847	0.010101	0.005802	297	0.153435	0.049175	0.478748	-3.22875
D004294	domperidone	6	339	3405	51200	306	16034	62638	11304103	0.018727	0.00106	16340	0.017391	0.007038	345	0.266136	0.118635	0.597032	-3.21122
D000068817	epoetin alfa	11	440	3400	51099	265	24530	62679	11295607	0.010688	0.000653	24795	0.02439	0.007264	451	0.375728	0.206346	0.684149	-3.20139
D000639	amitriptyline	16	539	3395	51000	627	70645	62317	11249492	0.008797	0.00035	71272	0.028829	0.007103	555	0.445925	0.270892	0.734054	-3.17577
D005905	glyburide	14	497	3397	51042	278	34623	62666	11285514	0.007965	0.000476	34901	0.027397	0.007221	511	0.423257	0.24856	0.720735	-3.16586
D000068256	darbepoetin alfa	9	392	3402	51147	252	43429	62692	11276708	0.005769	0.000362	43681	0.022444	0.007397	401	0.345177	0.178102	0.668984	-3.15074
D017693	sodium bicarbonate	18	573	3393	50966	251	21743	62693	11298394	0.011412	0.000716	21994	0.030457	0.007069	591	0.471862	0.294778	0.755324	-3.12905
C405603	omega-3-triglyceride	4	291	3407	51248	98	21029	62846	11299108	0.004639	0.000467	21127	0.013559	0.006734	295	0.206763	0.077034	0.554958	-3.12899
D019379	teriparatide	4	289	3407	51250	258	104925	62686	11215212	0.002453	0.000153	105183	0.013652	0.006779	293	0.208202	0.077567	0.558846	-3.11508
D009543	nifedipine	15	510	3396	51029	608	41314	62336	11278823	0.014503	0.000584	41922	0.028571	0.007271	525	0.441947	0.264161	0.739388	-3.10993
D006919	hydroxyzine	17	547	3394	50992	302	40788	62642	11279349	0.00735	0.000421	41090	0.030142	0.007199	564	0.46693	0.28779	0.75758	-3.08439
D017332	cetirizine	17	544	3394	50995	460	88164	62484	11231973	0.00519	0.000241	88624	0.030303	0.007237	561	0.469533	0.289382	0.761833	-3.06163
C005419	oxybutynin	1	319	3410	51220	147	33771	62797	11286366	0.004334	0.000357	33918	0.003125	0.00312	320	0.047086	0.00661	0.335411	-3.05052
D007052	ibuprofen	21	621	3390	50918	872	176182	62072	11143955	0.004925	0.000166	177054	0.03271	0.00702	642	0.507925	0.328346	0.785719	-3.04343
D001285	atropine	7	337	3404	51202	157	19838	62787	11300299	0.007852	0.000624	19995	0.020349	0.007612	344	0.312439	0.147694	0.66095	-3.04318
D000212	acyclovir	31	808	3380	50731	850	73417	62094	11246720	0.011445	0.00039	74267	0.036949	0.006512	839	0.575847	0.401593	0.82571	-3.00151
D012293	rifampin	5	289	3406	51250	370	15331	62574	11304806	0.023565	0.001211	15701	0.017007	0.007541	294	0.260328	0.107466	0.630626	-2.98133
D000078142	tazobactam	36	898	3375	50641	671	23801	62273	11296336	0.027419	0.001044	24472	0.038544	0.006299	934	0.601526	0.430309	0.840871	-2.97414
D016642	bupropion	6	307	3405	51232	304	102860	62640	11217277	0.002947	0.000169	103164	0.019169	0.00775	313	0.294061	0.130986	0.660158	-2.96649
D010656	phenylephrine	3	252	3408	51287	46	4839	62898	11315298	0.009417	0.001382	4885	0.011765	0.006752	255	0.179155	0.057363	0.559532	-2.95933
D006220	haloperidol	6	304	3405	51235	163	30328	62781	11289809	0.005346	0.000418	30491	0.019355	0.007825	310	0.29698	0.132277	0.666762	-2.94227
D000068677	sildenafil	25	685	3386	50854	635	88946	62309	11231191	0.007089	0.00028	89581	0.035211	0.006917	710	0.548135	0.367205	0.818214	-2.94161
D010672	phenytoin	4	264	3407	51275	215	34160	62729	11285977	0.006255	0.000425	34375	0.014925	0.007407	268	0.228029	0.084899	0.612456	-2.93261
C515050	zopiclone	31	797	3380	50742	416	31647	62528	11288490	0.012974	0.000632	32063	0.03744	0.006597	828	0.583921	0.407187	0.837364	-2.92505
D017298	bisoprolol	342	6017	3069	45522	1222	88035	61722	11232102	0.013691	0.000389	89257	0.053782	0.002829	6359	0.843083	0.751554	0.94576	-2.91109
D000077334	zolpidem	77	1625	3334	49914	1032	111116	61912	11209021	0.009202	0.000285	112148	0.045241	0.005038	1702	0.709405	0.562933	0.893988	-2.90974
D000111	acetylcysteine	9	361	3402	51178	266	10142	62678	11309995	0.025557	0.001547	10408	0.024324	0.008009	370	0.375046	0.19339	0.727334	-2.90213
D015377	cilastatin	4	260	3407	51279	123	5811	62821	11314326	0.020728	0.00185	5934	0.015152	0.007518	264	0.231555	0.086202	0.621997	-2.90184
D008550	melatonin	4	260	3407	51279	106	21588	62838	11298549	0.004886	0.000473	21694	0.015152	0.007518	264	0.231555	0.086202	0.621997	-2.90184
D015378	imipenem	6	299	3405	51240	169	7657	62775	11312480	0.021595	0.001643	7826	0.019672	0.007952	305	0.301976	0.134484	0.678067	-2.90138
D008795	metronidazole	24	658	3387	50881	308	42907	62636	11277230	0.007127	0.000405	43215	0.035191	0.007056	682	0.547931	0.364072	0.824639	-2.88444
D008139	loperamide	14	461	3397	51078	537	45732	62407	11274405	0.011606	0.000498	46269	0.029474	0.00776	475	0.456631	0.268008	0.778007	-2.88332
D014805	vitamin B12	8	332	3403	51207	231	21503	62713	11298634	0.010629	0.000696	21734	0.023529	0.00822	340	0.362593	0.179677	0.731723	-2.83195
D000068581	tadalafil	7	310	3404	51229	383	60720	62561	11259417	0.006268	0.000319	61103	0.022082	0.008254	317	0.339831	0.160536	0.719372	-2.82085
D000069348	quetiapine	18	532	3393	51007	361	122688	62583	11197449	0.002934	0.000154	123049	0.032727	0.007587	550	0.508636	0.317577	0.814637	-2.81311
D007190	indapamide	12	412	3399	51127	191	17119	62753	11303018	0.011034	0.000794	17310	0.028302	0.008054	424	0.43811	0.246518	0.778604	-2.81298
D010076	oxazepam	15	471	3396	51068	143	16714	62801	11303423	0.008483	0.000706	16857	0.030864	0.007845	486	0.478907	0.28608	0.801708	-2.80074
D000077300	bosentan	6	287	3405	51252	531	41899	62413	11278238	0.012515	0.00054	42430	0.020478	0.008274	293	0.314676	0.140094	0.706818	-2.80041
D013806	theophylline	2	220	3409	51319	301	13773	62643	11306364	0.021387	0.001219	14074	0.009009	0.006342	222	0.136854	0.033997	0.550905	-2.79908
D006886	hydroxychloroquine	4	245	3407	51294	1672	74195	61272	11245942	0.022039	0.000533	75867	0.016064	0.007967	249	0.245804	0.091465	0.660574	-2.7821
D005944	glucosamine	8	323	3403	51216	163	27432	62781	11292705	0.005907	0.000461	27595	0.024169	0.008441	331	0.372762	0.184673	0.752417	-2.75384
D009529	nicardipine	10	364	3401	51175	84	6106	62860	11314031	0.01357	0.001471	6190	0.026738	0.008341	374	0.41338	0.220335	0.775563	-2.75172
D002220	carbamazepine	2	209	3409	51330	367	48063	62577	11272074	0.007578	0.000394	48430	0.009479	0.006671	211	0.144088	0.035782	0.580216	-2.72594
D004318	doxycycline	15	459	3396	51080	334	36192	62610	11283945	0.009144	0.000498	36526	0.031646	0.008041	474	0.491543	0.293567	0.823031	-2.70059
D008559	memantine	6	274	3405	51265	85	19279	62859	11300858	0.00439	0.000475	19364	0.021429	0.008654	280	0.329689	0.14672	0.740832	-2.68622
C540278	enzalutamide	1	220	3410	51319	105	42327	62839	11277810	0.002475	0.000241	42432	0.004525	0.004515	221	0.068407	0.00959	0.487959	-2.67579
D001418	baclofen	3	214	3408	51325	168	70441	62776	11249696	0.002379	0.000183	70609	0.013825	0.007926	217	0.211124	0.067519	0.66016	-2.67395
C120662	calcium acetate	5	251	3406	51288	44	6148	62900	11313989	0.007106	0.001067	6192	0.019531	0.008649	256	0.299963	0.123687	0.727463	-2.66398
C046649	ropinirole	8	312	3403	51227	101	24594	62843	11295543	0.00409	0.000406	24695	0.025	0.008728	320	0.385987	0.191168	0.779344	-2.65542
D015248	gemfibrozil	4	229	3407	51310	84	12677	62860	11307460	0.006583	0.000716	12761	0.017167	0.00851	233	0.26306	0.097832	0.70734	-2.6461
C550468	vilanterol	3	209	3408	51330	226	36640	62718	11283497	0.00613	0.000407	36866	0.014151	0.008112	212	0.216195	0.069128	0.676146	-2.63271
D010878	piperacillin	39	903	3372	50636	714	24375	62230	11295762	0.028459	0.00105	25089	0.041401	0.006491	942	0.648558	0.469799	0.895335	-2.63203
D014700	verapamil	27	680	3384	50859	370	36984	62574	11283153	0.009905	0.000512	37354	0.03819	0.007208	707	0.59675	0.405576	0.878035	-2.62013
D000077487	pramipexole	4	226	3407	51313	145	23931	62799	11296206	0.006023	0.000499	24076	0.017391	0.00862	230	0.266567	0.099125	0.716852	-2.61955
D000068579	celecoxib	13	409	3398	51130	1083	92750	61861	11227387	0.011542	0.000349	93833	0.030806	0.008411	422	0.478269	0.275037	0.831676	-2.61294
D007336	isophane insulin	4	225	3407	51314	66	8938	62878	11311199	0.00733	0.000899	9004	0.017467	0.008657	229	0.267757	0.099564	0.720079	-2.61063
C446481	aliskiren	1	205	3410	51334	60	9871	62884	11310266	0.006042	0.000778	9931	0.004854	0.004843	206	0.073434	0.010291	0.523987	-2.60462
D008879	midodrine	10	347	3401	51192	37	6916	62907	11313221	0.005321	0.000873	6953	0.028011	0.008733	357	0.433776	0.231111	0.814163	-2.6
Z006	human serum	2	191	3409	51348	22	1578	62922	11318559	0.01375	0.002911	1600	0.010363	0.007289	193	0.157722	0.039144	0.635514	-2.59757
D011405	propafenone	6	264	3405	51275	47	6733	62897	11313404	0.006932	0.001008	6780	0.022222	0.008971	270	0.342244	0.152257	0.769296	-2.59469
D000069476	linagliptin	1	200	3410	51339	160	14683	62784	11305454	0.010779	0.000848	14843	0.004975	0.004963	201	0.075277	0.010548	0.537203	-2.57973
C031621	ferrous fumarate	3	200	3408	51339	96	7801	62848	11312336	0.012157	0.001233	7897	0.014778	0.008469	203	0.225964	0.072225	0.706953	-2.55593
D000536	aluminum hydroxide	17	481	3394	51058	231	19732	62713	11300405	0.011571	0.000757	19963	0.034137	0.008137	498	0.531687	0.327376	0.863504	-2.55315
C467894	ambrisentan	11	362	3400	51177	652	93311	62292	11226826	0.006939	0.000271	93963	0.029491	0.00876	373	0.457383	0.250797	0.834138	-2.55157
D016756	intravenous immunoglobulin	1	194	3410	51345	422	50284	62522	11269853	0.008322	0.000403	50706	0.005128	0.005115	195	0.077614	0.010874	0.553966	-2.54904
D000069286	bortezomib	10	341	3401	51198	681	47058	62263	11273079	0.014265	0.000543	47739	0.02849	0.00888	351	0.441461	0.235169	0.828714	-2.54472
D008353	mannitol	1	191	3410	51348	34	3877	62910	11316260	0.008693	0.001484	3911	0.005208	0.005195	192	0.078838	0.011045	0.562744	-2.53334
D011398	promethazine	15	437	3396	51102	341	42899	62603	11277238	0.007886	0.000425	43240	0.033186	0.008425	452	0.516512	0.308353	0.865191	-2.51019
D004074	digitoxin	2	179	3409	51360	18	2928	62926	11317209	0.00611	0.001436	2946	0.01105	0.00777	181	0.168335	0.041757	0.678605	-2.50511
D004298	dopamine	17	475	3394	51064	71	4304	62873	11315833	0.016229	0.00191	4375	0.034553	0.008234	492	0.538466	0.331516	0.874605	-2.50141
D017374	paroxetine	36	829	3375	50710	544	84668	62400	11235469	0.006384	0.000273	85212	0.041618	0.006791	865	0.652481	0.466512	0.912584	-2.4944
D017336	loratadine	17	473	3394	51066	339	78670	62605	11241467	0.004291	0.000233	79009	0.034694	0.008267	490	0.540764	0.332919	0.878368	-2.48402
C533860	macitentan	5	231	3406	51308	362	29789	62582	11290348	0.012006	0.000627	30151	0.021186	0.009374	236	0.326061	0.134348	0.791347	-2.47731
D000069449	cinacalcet	4	209	3407	51330	56	47601	62888	11272536	0.001175	0.000157	47657	0.018779	0.009301	213	0.288345	0.107149	0.775959	-2.46222
C427248	treprostinil	3	189	3408	51350	305	64428	62639	11255709	0.004712	0.000269	64733	0.015625	0.00895	192	0.239166	0.076408	0.748626	-2.45729
D000069464	solifenacin	1	176	3410	51363	115	23897	62829	11296240	0.004789	0.000446	24012	0.00565	0.005634	177	0.085582	0.011984	0.61115	-2.45094
D007741	labetalol	1	175	3410	51364	61	10549	62883	11309588	0.005749	0.000734	10610	0.005682	0.005666	176	0.086073	0.012053	0.614674	-2.4452
D000077338	latanoprost	13	390	3398	51149	132	28242	62812	11291895	0.004652	0.000404	28374	0.032258	0.008801	403	0.501756	0.288424	0.872878	-2.44129
D002981	clindamycin	7	268	3404	51271	224	24299	62720	11295838	0.009134	0.000608	24523	0.025455	0.009498	275	0.39341	0.185606	0.833869	-2.43401
D004157	diphenoxylate	2	169	3409	51370	102	14055	62842	11306082	0.007205	0.000711	14157	0.011696	0.008222	171	0.178331	0.044217	0.719226	-2.42322
C540383	ruxolitinib	3	185	3408	51354	201	31773	62743	11288364	0.006286	0.000442	31974	0.015957	0.009139	188	0.244357	0.078051	0.765019	-2.42001
D000077602	tolvaptan	3	185	3408	51354	56	5970	62888	11314167	0.009293	0.001236	6026	0.015957	0.009139	188	0.244357	0.078051	0.765019	-2.42001
D001379	azathioprine	1	170	3410	51369	895	49278	62049	11270859	0.017838	0.000591	50173	0.005848	0.005831	171	0.088613	0.012406	0.632918	-2.416
D013739	testosterone	3	183	3408	51356	98	43837	62846	11276300	0.002231	0.000225	43935	0.016129	0.009237	186	0.247037	0.078899	0.773487	-2.40107
Z004	lactic acid bacteria preparation	16	444	3395	51095	580	40199	62364	11279938	0.014223	0.000586	40779	0.034783	0.008543	460	0.542345	0.328962	0.894139	-2.39866
D009241	ipratropium	82	1617	3329	49922	847	59201	62097	11260936	0.014105	0.000481	60048	0.048264	0.0052	1699	0.76047	0.607477	0.951995	-2.38927
D000069448	denosumab	6	241	3405	51298	495	141178	62449	11178959	0.003494	0.000157	141673	0.024291	0.009796	247	0.375074	0.16672	0.843815	-2.37052
D015242	ofloxacin	5	220	3406	51319	48	6437	62896	11313700	0.007402	0.001064	6485	0.022222	0.009827	225	0.342437	0.141029	0.831482	-2.36773
D064748	dexlansoprazole	2	161	3409	51378	64	29762	62880	11290375	0.002146	0.000268	29826	0.01227	0.008623	163	0.187221	0.046402	0.755388	-2.35416
C036604	esmolol	2	159	3409	51380	4	520	62940	11319617	0.007634	0.003802	524	0.012422	0.008729	161	0.189583	0.046983	0.765001	-2.33636
D000666	amphotericin B	3	174	3408	51365	317	13806	62627	11306331	0.022446	0.001246	14123	0.016949	0.009702	177	0.25986	0.082955	0.814024	-2.3132
D013015	sotalol	25	603	3386	50936	142	13807	62802	11306330	0.01018	0.00085	13949	0.039809	0.007802	628	0.623678	0.417415	0.931865	-2.30444
D017713	platelet transfusion	4	193	3407	51346	53	2861	62891	11317276	0.018188	0.002475	2914	0.020305	0.010049	197	0.312347	0.115978	0.841196	-2.30212
D065819	voriconazole	4	193	3407	51346	378	16891	62566	11303246	0.021889	0.001113	17269	0.020305	0.010049	197	0.312347	0.115978	0.841196	-2.30212
D008803	mianserin	3	172	3408	51367	72	4037	62872	11316100	0.017523	0.002047	4109	0.017143	0.009812	175	0.262892	0.083913	0.823614	-2.29306
D016559	tacrolimus	17	451	3394	51088	1427	78798	61517	11241339	0.017787	0.000467	80225	0.036325	0.008649	468	0.567387	0.349167	0.921988	-2.28791
D000077152	olanzapine	5	212	3406	51327	240	67627	62704	11252510	0.003536	0.000228	67867	0.023041	0.010185	217	0.355415	0.146319	0.863314	-2.28459
D014222	triamcinolone acetonide	3	171	3408	51368	169	24484	62775	11295653	0.006855	0.000526	24653	0.017241	0.009868	174	0.264435	0.084401	0.828494	-2.28291
D000077597	vildagliptin	2	148	3409	51391	128	6858	62816	11313279	0.018322	0.001605	6986	0.013333	0.009365	150	0.203718	0.050453	0.822565	-2.2343
D000068800	etanercept	6	226	3405	51313	2580	496187	60364	10823950	0.005173	0.000102	498767	0.025862	0.010421	232	0.400086	0.177722	0.90067	-2.21269
D000077270	exenatide	2	145	3409	51394	42	72057	62902	11248080	0.000583	9e-05	72099	0.013605	0.009555	147	0.207944	0.05149	0.839794	-2.20516
D000069465	febuxostat	13	365	3398	51174	271	12956	62673	11307181	0.020488	0.001232	13227	0.034392	0.009373	378	0.536385	0.308142	0.933688	-2.20262
D000068557	olmesartan medoxomil	19	479	3392	51060	376	37626	62568	11282511	0.009894	0.000508	38002	0.038153	0.008584	498	0.597094	0.377011	0.945654	-2.19819
D000077239	meloxicam	9	283	3402	51256	445	47545	62499	11272592	0.009273	0.000438	47990	0.030822	0.010114	292	0.479144	0.246523	0.93127	-2.17001
D017610	calcium compound	60	1203	3351	50336	985	79911	61959	11240226	0.012176	0.000386	80896	0.047506	0.005986	1263	0.749186	0.576729	0.973213	-2.16342
D005839	gentamicin	13	361	3398	51178	155	12456	62789	11307681	0.012291	0.000981	12611	0.034759	0.009471	374	0.542371	0.311548	0.944207	-2.16297
D007548	isosorbide dinitrate	25	586	3386	50953	194	10895	62750	11309242	0.017495	0.001245	11089	0.040917	0.008014	611	0.641985	0.429569	0.959439	-2.16199
D000069057	insulin detemir	13	359	3398	51180	82	29079	62862	11291058	0.002812	0.00031	29161	0.034946	0.009521	372	0.545413	0.313279	0.949555	-2.14298
D019355	calcium citrate	2	137	3409	51402	74	12322	62870	11307815	0.00597	0.000692	12396	0.014388	0.010101	139	0.220121	0.054475	0.889464	-2.12441
D014667	vasopressin	6	218	3405	51321	18	1372	62926	11318765	0.01295	0.003032	1390	0.026786	0.010788	224	0.414832	0.184201	0.934227	-2.12426
D005045	etomidate	1	127	3410	51412	8	1246	62936	11318891	0.00638	0.002248	1254	0.007813	0.007782	128	0.118715	0.016589	0.849573	-2.12236
C008088	alfacalcidol	5	197	3406	51342	393	10747	62551	11309390	0.035278	0.001748	11140	0.024752	0.010932	202	0.382589	0.157384	0.930042	-2.12003
D000069557	travoprost	1	126	3410	51413	31	8787	62913	11311350	0.003516	0.00063	8818	0.007874	0.007843	127	0.11966	0.01672	0.856385	-2.1144
C063533	dofetilide	2	136	3409	51403	18	7657	62926	11312480	0.002345	0.000552	7675	0.014493	0.010173	138	0.221744	0.054872	0.896088	-2.11399
C003321	polystyrene sulfonate	9	277	3402	51262	115	5589	62829	11314548	0.020161	0.001861	5704	0.031469	0.010323	286	0.48958	0.251837	0.951764	-2.10576
D000069580	bimatoprost	1	123	3410	51416	52	20144	62892	11299993	0.002575	0.000357	20196	0.008065	0.008032	124	0.122585	0.017125	0.877489	-2.09014
D000081226	sennoside	35	757	3376	50782	1102	42581	61842	11277556	0.025227	0.00075	43683	0.044192	0.007303	792	0.695472	0.49469	0.977745	-2.08949
C501844	dimethicone	3	153	3408	51386	111	13062	62833	11307075	0.008426	0.000796	13173	0.019231	0.010996	156	0.295648	0.094254	0.927361	-2.0893
D007980	levodopa	29	649	3382	50890	243	59027	62701	11261110	0.0041	0.000262	59270	0.042773	0.007771	678	0.672376	0.46275	0.976962	-2.08227
D002122	calcium chloride	3	152	3408	51387	12	1519	62932	11318618	0.007838	0.002254	1531	0.019355	0.011066	155	0.297599	0.094869	0.933547	-2.07789
D000068836	rivastigmine	5	192	3406	51347	46	18711	62898	11301426	0.002452	0.000361	18757	0.025381	0.011206	197	0.39259	0.161452	0.954628	-2.06243
D008727	methotrexate	31	682	3380	50857	6202	304046	56742	11016091	0.01999	0.000251	310248	0.043478	0.007637	713	0.68393	0.47639	0.981884	-2.05909
D020909	acarbose	2	130	3409	51409	44	4997	62900	11315140	0.008728	0.00131	5041	0.015152	0.010632	132	0.232006	0.057385	0.937993	-2.04981
C472067	levocetirizine	1	118	3410	51421	126	14001	62818	11306136	0.008919	0.000791	14127	0.008403	0.008368	119	0.127792	0.017847	0.915067	-2.04837
D012709	serum albumin	10	291	3401	51248	111	5541	62833	11314596	0.019639	0.001846	5652	0.033223	0.01033	301	0.517818	0.275422	0.973546	-2.04324
D002443	ceftriaxone	40	839	3371	50700	475	25426	62469	11294711	0.018339	0.000834	25901	0.045506	0.00703	879	0.717046	0.521144	0.986591	-2.04292
C510790	indacaterol	2	129	3409	51410	158	6149	62786	11313988	0.025052	0.001968	6307	0.015267	0.010713	131	0.233809	0.057826	0.94536	-2.03883
D002809	chondroitin sulfate	5	189	3406	51350	127	16080	62817	11304057	0.007836	0.000693	16207	0.025773	0.011377	194	0.398845	0.163995	0.97001	-2.02715
D000077331	Ringer's solution	1	114	3410	51425	11	1198	62933	11318939	0.009098	0.002731	1209	0.008696	0.008658	115	0.132286	0.018469	0.947524	-2.01366
D014284	triiodothyronine	3	146	3408	51393	57	17209	62887	11302928	0.003301	0.000437	17266	0.020134	0.011507	149	0.309865	0.098735	0.972467	-2.00785
D000068737	tolterodine	2	126	3409	51413	108	17585	62836	11302552	0.006104	0.000586	17693	0.015625	0.010962	128	0.23939	0.059191	0.96817	-2.00537
Z024	digestive enzyme preparation	1	113	3410	51426	152	19921	62792	11300216	0.007572	0.000612	20073	0.008772	0.008733	114	0.13346	0.018631	0.956	-2.00479
D004145	diosmin	1	112	3410	51427	32	2859	62912	11317278	0.011069	0.001946	2891	0.00885	0.00881	113	0.134654	0.018797	0.964629	-1.99585
D007213	indomethacin	1	109	3410	51430	149	11647	62795	11308490	0.012631	0.001028	11796	0.009091	0.009049	110	0.138368	0.01931	0.991473	-1.96852
D000241	adenosine	6	204	3405	51335	7	1677	62937	11318460	0.004157	0.001568	1684	0.028571	0.011496	210	0.443422	0.19675	0.999357	-1.96155
D000077562	valganciclovir	2	122	3409	51417	163	9997	62781	11310140	0.016043	0.001246	10160	0.016129	0.011313	124	0.247258	0.061115	1.00035	-1.95951
D009020	morphine	62	1205	3349	50334	1131	127595	61813	11192542	0.008786	0.00026	128726	0.048934	0.006061	1267	0.773305	0.597674	1.00055	-1.95583
D011433	propranolol	18	434	3393	51105	228	43829	62716	11276308	0.005175	0.000342	44057	0.039823	0.009198	452	0.624687	0.389363	1.00224	-1.95074
C020976	azelastine	1	107	3410	51432	88	12251	62856	11307886	0.007132	0.000758	12339	0.009259	0.009216	108	0.14096	0.019669	1.01021	-1.94989
C579720	venetoclax	1	106	3410	51433	63	11470	62881	11308667	0.005463	0.000686	11533	0.009346	0.009302	107	0.142292	0.019853	1.01985	-1.94044
D000077545	eplerenone	30	648	3381	50891	64	5744	62880	11314393	0.011019	0.00137	5808	0.044248	0.007898	678	0.696854	0.482456	1.00653	-1.92531
D000077588	deferasirox	1	104	3410	51435	129	22449	62815	11297688	0.005714	0.000502	22578	0.009524	0.009478	105	0.145034	0.020232	1.03969	-1.92127
D005907	gliclazide	29	629	3382	50910	254	21447	62690	11298690	0.011705	0.00073	21701	0.044073	0.008002	658	0.694028	0.477531	1.00868	-1.91471
D000069501	abiraterone acetate	2	118	3409	51421	132	20992	62812	11299145	0.006249	0.000542	21124	0.016667	0.011686	120	0.255659	0.063168	1.03473	-1.91213
D000319	beta-adrenergic antagonist	1	102	3410	51437	20	3425	62924	11316712	0.005806	0.001294	3445	0.009709	0.009661	103	0.147884	0.020626	1.06031	-1.90173
D009270	naloxone	4	157	3407	51382	125	29472	62819	11290665	0.004223	0.000377	29597	0.024845	0.012267	161	0.384237	0.142344	1.03719	-1.88793
D011324	primidone	2	116	3409	51423	50	6394	62894	11313743	0.007759	0.001093	6444	0.016949	0.011883	118	0.260077	0.064246	1.05283	-1.88784
D001710	biotin	1	100	3410	51439	48	16457	62896	11303680	0.002908	0.000419	16505	0.009901	0.009852	101	0.150848	0.021035	1.08177	-1.88181
D009883	ophthalmic solution	4	156	3407	51383	92	19555	62852	11300582	0.004683	0.000487	19647	0.025	0.012343	160	0.386708	0.143248	1.04394	-1.87513
D008713	methimazole	6	196	3405	51343	57	5708	62887	11314429	0.009887	0.001303	5765	0.029703	0.011945	202	0.461593	0.204716	1.0408	-1.8636
D014673	vecuronium bromide	1	98	3410	51441	29	2259	62915	11317878	0.012675	0.002339	2288	0.010101	0.01005	99	0.153932	0.021461	1.1041	-1.86148
D015525	omega-3 fatty acid	10	274	3401	51265	91	18185	62853	11301952	0.004979	0.000521	18276	0.035211	0.010937	284	0.550128	0.292417	1.03496	-1.85342
D008691	methadone	1	97	3410	51442	189	34179	62755	11285958	0.005499	0.000399	34368	0.010204	0.010152	98	0.155522	0.02168	1.11562	-1.85116
D008278	magnesium sulfate	15	367	3396	51172	134	10423	62810	11309714	0.012693	0.00109	10557	0.039267	0.009938	382	0.615871	0.367074	1.0333	-1.83593
C011819	ferrous gluconate	1	95	3410	51444	41	4240	62903	11315897	0.009577	0.001489	4281	0.010417	0.010362	96	0.158802	0.022133	1.1394	-1.8302
D008276	magnesium hydroxide	19	440	3392	51099	230	19477	62714	11300660	0.011671	0.000765	19707	0.041394	0.009298	459	0.650515	0.410424	1.03106	-1.82985
D064412	levosalbutamol	9	252	3402	51287	122	11449	62822	11308688	0.010544	0.00095	11571	0.034483	0.011294	261	0.538412	0.276669	1.04778	-1.82261
C111827	brinzolamide	2	110	3409	51429	28	7154	62916	11312983	0.003899	0.000735	7182	0.017857	0.012514	112	0.274295	0.067715	1.1111	-1.81239
D000086	acetazolamide	1	93	3410	51446	50	4613	62894	11315524	0.010723	0.001508	4663	0.010638	0.010582	94	0.162224	0.022605	1.1642	-1.8088
D017292	doxazosin	29	616	3382	50923	275	27592	62669	11292545	0.009868	0.000592	27867	0.044961	0.008159	645	0.708855	0.48765	1.0304	-1.80306
D015282	octreotide	2	109	3409	51430	146	22588	62798	11297549	0.006422	0.00053	22734	0.018018	0.012625	111	0.276817	0.068329	1.12145	-1.79942
D009638	norepinephrine	39	788	3372	50751	88	5273	62856	11314864	0.016415	0.001735	5361	0.047158	0.007371	827	0.744896	0.539065	1.02932	-1.78487
D000584	amiloride	7	209	3404	51330	83	7288	62861	11312849	0.01126	0.001229	7371	0.032407	0.012049	216	0.505049	0.237637	1.07338	-1.7759
D002230	carbidopa	18	416	3393	51123	171	50850	62773	11269287	0.003352	0.000256	51021	0.041475	0.009571	434	0.651946	0.406189	1.04639	-1.77214
D017409	sufentanil	4	148	3407	51391	18	4116	62926	11316021	0.004354	0.001024	4134	0.026316	0.012984	152	0.407674	0.150914	1.10128	-1.76972
D010710	phosphate	3	127	3408	51412	324	8199	62620	11311938	0.038015	0.002071	8523	0.023077	0.013169	130	0.356355	0.113353	1.12029	-1.76563
D000077408	modafinil	1	89	3410	51450	70	39479	62874	11280658	0.00177	0.000211	39549	0.011111	0.011049	90	0.169528	0.023611	1.21719	-1.76458
D015032	zinc	1	89	3410	51450	78	9115	62866	11311022	0.008485	0.000957	9193	0.011111	0.011049	90	0.169528	0.023611	1.21719	-1.76458
C044946	benazepril	17	397	3394	51142	152	26775	62792	11293362	0.005645	0.000457	26927	0.041063	0.009753	414	0.645244	0.396607	1.04975	-1.76445
D014580	ursodeoxycholic acid	7	208	3404	51331	594	21942	62350	11298195	0.026358	0.001067	22536	0.032558	0.012104	215	0.507487	0.23877	1.07862	-1.76325
D003561	cytarabine	5	167	3406	51372	775	35334	62169	11284803	0.021463	0.000763	36109	0.02907	0.01281	172	0.451581	0.1854	1.09992	-1.75032
C101584	cisatracurium	2	105	3409	51434	20	1684	62924	11318453	0.011737	0.002609	1704	0.018692	0.013093	107	0.287385	0.070904	1.16482	-1.74633
D014221	triamcinolone	2	105	3409	51434	76	10533	62868	11309604	0.007164	0.000819	10609	0.018692	0.013093	107	0.287385	0.070904	1.16482	-1.74633
D002752	chlorthalidone	5	166	3406	51373	49	9322	62895	11310815	0.005229	0.000745	9371	0.02924	0.012884	171	0.45431	0.186506	1.10665	-1.7369
D002216	captopril	18	412	3393	51127	108	9122	62836	11311015	0.011701	0.001119	9230	0.04186	0.009658	430	0.658327	0.410126	1.05673	-1.73144
D005702	galantamine	1	86	3410	51453	26	5060	62918	11315077	0.005112	0.001	5086	0.011494	0.011428	87	0.175452	0.024427	1.26021	-1.73009
D000068580	varenicline	1	86	3410	51453	75	80178	62869	11239959	0.000935	0.000108	80253	0.011494	0.011428	87	0.175452	0.024427	1.26021	-1.73009
D001726	bisacodyl	15	357	3396	51182	143	14091	62801	11306046	0.010046	0.000836	14234	0.040323	0.010199	372	0.633246	0.377323	1.06275	-1.7296
D000068799	prasugrel	4	145	3407	51394	43	10373	62901	11309764	0.004128	0.000628	10416	0.026846	0.013241	149	0.416133	0.154003	1.12443	-1.72875
D009599	nitroprusside	1	85	3410	51454	4	454	62940	11319683	0.008734	0.004348	458	0.011628	0.01156	86	0.177519	0.024712	1.27523	-1.71833
D000069285	infliximab	4	144	3407	51395	1466	135148	61478	11184989	0.010731	0.000279	136614	0.027027	0.01333	148	0.419031	0.155062	1.13237	-1.71491
D002444	cefuroxime	8	223	3403	51316	73	9796	62871	11310341	0.007397	0.000863	9869	0.034632	0.01203	231	0.540973	0.266996	1.09609	-1.70532
C029755	benzonatate	5	163	3406	51376	179	9822	62765	11310315	0.017898	0.001326	10001	0.029762	0.01311	168	0.462698	0.189904	1.12736	-1.69617
D013390	succinylcholine	1	82	3410	51457	5	3406	62939	11316731	0.001466	0.000655	3411	0.012048	0.011975	83	0.184025	0.025607	1.32251	-1.6822
D007660	ketoprofen	3	121	3408	51418	225	11455	62719	11308682	0.019264	0.001272	11680	0.024194	0.013798	124	0.374069	0.11891	1.17675	-1.68165
D000077486	ticagrelor	21	460	3390	51079	89	22349	62855	11297788	0.003966	0.00042	22438	0.043659	0.009317	481	0.687866	0.443569	1.06671	-1.6715
D012441	Saccharomyces cerevisiae	1	81	3410	51458	29	2630	62915	11317507	0.010906	0.002014	2659	0.012195	0.012121	82	0.1863	0.025919	1.33906	-1.66986
D000068538	dutasteride	19	424	3392	51115	128	17219	62816	11302918	0.007379	0.00065	17347	0.042889	0.009626	443	0.675274	0.425893	1.07068	-1.66959
D000077213	lamotrigine	5	161	3406	51378	269	88305	62675	11231832	0.003037	0.000185	88574	0.03012	0.013266	166	0.468464	0.192239	1.14159	-1.6686
D002110	caffeine	3	120	3408	51419	119	33512	62825	11286625	0.003538	0.000324	33631	0.02439	0.013909	123	0.377193	0.119889	1.18672	-1.66726
D010634	phenobarbital	4	140	3407	51399	99	15349	62845	11304788	0.006409	0.000642	15448	0.027778	0.013695	144	0.431037	0.159443	1.16526	-1.65857
D000547	amantadine	2	98	3409	51441	96	13212	62848	11306925	0.007214	0.000734	13308	0.02	0.014	100	0.307954	0.075908	1.24935	-1.64842
D008536	meglumine	1	78	3410	51461	2	978	62942	11319159	0.002041	0.001442	980	0.012658	0.012578	79	0.193477	0.026905	1.39129	-1.63192
C041226	terazosin	12	292	3399	51247	91	11963	62853	11308174	0.007549	0.000788	12054	0.039474	0.011168	304	0.619606	0.347488	1.10482	-1.62218
D008614	pethidine	2	96	3409	51443	115	8326	62829	11311811	0.013624	0.001262	8441	0.020408	0.014283	98	0.314382	0.07747	1.2758	-1.61917
D010404	penicillin V	1	77	3410	51462	105	6394	62839	11313743	0.016156	0.001564	6499	0.012821	0.012738	78	0.195993	0.027251	1.40962	-1.61894
C030312	polycarbophil	1	77	3410	51462	45	2940	62899	11317197	0.015075	0.00223	2985	0.012821	0.012738	78	0.195993	0.027251	1.40962	-1.61894
D000068656	mometasone furoate	13	310	3398	51229	316	47462	62628	11272675	0.006614	0.000371	47778	0.040248	0.010936	323	0.632229	0.362592	1.10238	-1.61639
Z998	randomized or placebo	8	216	3403	51323	219	13668	62725	11306469	0.01577	0.001057	13887	0.035714	0.012399	224	0.558581	0.275577	1.13222	-1.61552
D006024	glycopyrrolate	4	137	3407	51402	167	11071	62777	11309066	0.01486	0.001141	11238	0.028369	0.013982	141	0.440501	0.162895	1.19121	-1.61528
C013216	potassium phosphate	1	76	3410	51463	40	2137	62904	11318000	0.018374	0.002878	2177	0.012987	0.012902	77	0.198576	0.027606	1.42843	-1.6058
C034635	fludrocortisone acetate	1	76	3410	51463	35	3189	62909	11316948	0.010856	0.001825	3224	0.012987	0.012902	77	0.198576	0.027606	1.42843	-1.6058
D006140	guaifenesin	16	363	3395	51176	210	20488	62734	11299649	0.010146	0.000697	20698	0.042216	0.010329	379	0.664416	0.402229	1.0975	-1.59666
Z003	infusion solution	3	115	3408	51424	91	5870	62853	11314267	0.015266	0.001588	5961	0.025424	0.014491	118	0.393631	0.125038	1.23919	-1.59347
D010197	pancuronium	2	94	3409	51445	2	719	62942	11319418	0.002774	0.001959	721	0.020833	0.014577	96	0.321084	0.079097	1.30339	-1.58931
D057985	multi-ingredient cold medication	2	93	3409	51446	125	26388	62819	11293749	0.004715	0.000421	26513	0.021053	0.014729	95	0.324543	0.079937	1.31764	-1.57415
D019804	mesalamine	4	134	3407	51405	593	44912	62351	11275225	0.013032	0.000532	45505	0.028986	0.014281	138	0.45039	0.166499	1.21833	-1.57104
D002506	cephalexin	17	378	3394	51161	181	22300	62763	11297837	0.008051	0.000596	22481	0.043038	0.010211	395	0.677929	0.416489	1.10348	-1.56384
C023754	tizanidine	4	133	3407	51406	131	28743	62813	11291394	0.004537	0.000395	28874	0.029197	0.014384	137	0.453785	0.167736	1.22765	-1.55608
D019290	megestrol acetate	6	172	3405	51367	153	7683	62791	11312454	0.019525	0.001563	7836	0.033708	0.013527	178	0.526247	0.232998	1.18858	-1.5444
C033214	Smectite	1	70	3410	51469	26	1657	62918	11318480	0.015449	0.003006	1683	0.014085	0.013985	71	0.215622	0.029942	1.55275	-1.52315
D019786	gadolinium DTPA	1	70	3410	51469	31	5806	62913	11314331	0.005311	0.000951	5837	0.014085	0.013985	71	0.215622	0.029942	1.55275	-1.52315
D001623	betamethasone	3	110	3408	51429	354	15074	62590	11305063	0.022945	0.001205	15428	0.026549	0.015123	113	0.411564	0.130648	1.2965	-1.51646
D004917	erythromycin	6	170	3405	51369	142	12494	62802	11307643	0.011238	0.000938	12636	0.034091	0.013678	176	0.532459	0.23571	1.2028	-1.51587
D000077236	topiramate	2	89	3409	51450	112	62877	62832	11257260	0.001778	0.000168	62989	0.021978	0.015369	91	0.339155	0.083481	1.37788	-1.51183
D005436	floxacillin	2	89	3409	51450	13	4558	62931	11315579	0.002844	0.000788	4571	0.021978	0.015369	91	0.339155	0.083481	1.37788	-1.51183
D008148	lovastatin	18	391	3393	51148	98	22644	62846	11297493	0.004309	0.000434	22742	0.04401	0.010142	409	0.69397	0.432102	1.11454	-1.51138
D003348	cortisone	1	69	3410	51470	131	12077	62813	11308060	0.010731	0.000932	12208	0.014286	0.014183	70	0.218751	0.030371	1.5756	-1.50869
C570240	empagliflozin	1	69	3410	51470	27	16083	62917	11304054	0.001676	0.000322	16110	0.014286	0.014183	70	0.218751	0.030371	1.5756	-1.50869
D001803	blood transfusion	1	68	3410	51471	45	2223	62899	11317914	0.019841	0.002928	2268	0.014493	0.014387	69	0.221973	0.030812	1.59913	-1.49402
C502994	saxagliptin	1	67	3410	51472	32	7672	62912	11312465	0.004154	0.000733	7704	0.014706	0.014597	68	0.22529	0.031265	1.62338	-1.47914
D004837	epinephrine	37	714	3374	50825	99	33188	62845	11286949	0.002974	0.000298	33287	0.049268	0.007898	751	0.780613	0.559913	1.08831	-1.46087
D013999	timolol	13	296	3398	51243	116	25767	62828	11294370	0.004482	0.000415	25883	0.042071	0.01142	309	0.662312	0.379645	1.15544	-1.45114
D003023	cloxacillin	1	65	3410	51474	10	1283	62934	11318854	0.007734	0.002436	1293	0.015152	0.015036	66	0.232231	0.032214	1.67414	-1.4487
D046934	ginkgolide	4	126	3407	51413	33	4406	62911	11315731	0.007434	0.001289	4439	0.030769	0.015146	130	0.47906	0.176936	1.29707	-1.44816
D000068296	risedronate	11	259	3400	51280	487	25229	62457	11294908	0.018938	0.00085	25716	0.040741	0.012031	270	0.640563	0.350013	1.1723	-1.44446
D004025	dicyclomine	6	165	3405	51374	69	15196	62875	11304941	0.00452	0.000543	15265	0.035088	0.014071	171	0.548648	0.242775	1.23989	-1.44309
D008787	metoclopramide	53	978	3358	50561	922	66755	62022	11253382	0.013624	0.000446	67677	0.051406	0.006877	1031	0.815966	0.617543	1.07814	-1.43071
D002792	cholestyramine	2	84	3409	51455	62	7490	62882	11312647	0.00821	0.001038	7552	0.023256	0.016252	86	0.359378	0.088377	1.46138	-1.42992
D009248	nadolol	5	144	3406	51395	29	6130	62915	11314007	0.004709	0.000872	6159	0.033557	0.014753	149	0.523943	0.214666	1.27881	-1.4198
C523468	selexipag	1	63	3410	51476	94	9881	62850	11310256	0.009424	0.000967	9975	0.015625	0.015502	64	0.239613	0.033222	1.72818	-1.41731
C556306	daratumumab	1	63	3410	51476	71	8978	62873	11311159	0.007846	0.000928	9049	0.015625	0.015502	64	0.239613	0.033222	1.72818	-1.41731
D000068438	brimonidine	5	143	3406	51396	55	18666	62889	11301471	0.002938	0.000396	18721	0.033784	0.014851	148	0.527617	0.216148	1.28791	-1.40429
D008535	megestrol	1	62	3410	51477	23	2058	62921	11318079	0.011052	0.002292	2081	0.015873	0.015747	63	0.243482	0.033751	1.75652	-1.40124
D008981	molsidomine	8	200	3403	51339	30	2278	62914	11317859	0.012998	0.002358	2308	0.038462	0.013334	208	0.603456	0.297417	1.22441	-1.39916
C437965	olmesartan	10	237	3401	51302	87	15621	62857	11304516	0.005539	0.000592	15708	0.040486	0.012541	247	0.636472	0.337728	1.19948	-1.39744
D009538	nicotine	2	82	3409	51457	73	58103	62871	11262034	0.001255	0.000147	58176	0.02381	0.016634	84	0.368157	0.0905	1.49767	-1.39579
D015738	famotidine	48	889	3363	50650	1342	55944	61602	11264193	0.023426	0.000632	57286	0.051227	0.007202	937	0.81319	0.606944	1.08952	-1.38554
C502936	tocilizumab	1	61	3410	51478	1201	42531	61743	11277606	0.027463	0.000781	43732	0.016129	0.015998	62	0.247478	0.034296	1.78581	-1.38491
D003024	clozapine	1	61	3410	51478	176	67722	62768	11252415	0.002592	0.000195	67898	0.016129	0.015998	62	0.247478	0.034296	1.78581	-1.38491
D000077550	ivabradine	7	180	3404	51359	44	5075	62900	11315062	0.008595	0.00129	5119	0.037433	0.013881	187	0.586749	0.275537	1.24947	-1.38249
D001621	betahistine	7	180	3404	51359	62	5108	62882	11315029	0.011992	0.001514	5170	0.037433	0.013881	187	0.586749	0.275537	1.24947	-1.38249
D002047	buprenorphine	2	81	3409	51458	112	87725	62832	11232412	0.001275	0.00012	87837	0.024096	0.016832	83	0.37271	0.091601	1.5165	-1.37843
D000077525	cefdinir	2	81	3409	51458	74	5868	62870	11314269	0.012454	0.001439	5942	0.024096	0.016832	83	0.37271	0.091601	1.5165	-1.37843
D014287	trimebutine	3	101	3408	51438	59	2531	62885	11317606	0.02278	0.002932	2590	0.028846	0.016412	104	0.448316	0.142122	1.41419	-1.36874
D017257	ramipril	213	3527	3198	48012	868	91687	62076	11228450	0.009378	0.000317	92555	0.056952	0.00379	3740	0.906662	0.785971	1.04589	-1.34443
D020849	raloxifene	2	79	3409	51460	90	15264	62854	11304873	0.005862	0.000616	15354	0.024691	0.017243	81	0.38216	0.093883	1.55562	-1.34304
D000077325	Ringer's lactate	1	58	3410	51481	57	3523	62887	11316614	0.015922	0.002092	3580	0.016949	0.016805	59	0.260294	0.036042	1.87984	-1.33428
D020927	dexmedetomidine	3	99	3408	51440	30	2251	62914	11317886	0.013152	0.002385	2281	0.029412	0.016729	102	0.457391	0.14495	1.4433	-1.33416
D000068258	bevacizumab	5	138	3406	51401	1305	71447	61639	11248690	0.017938	0.000492	72752	0.034965	0.015361	143	0.546787	0.22388	1.33543	-1.3251
C573971	umeclidinium	2	78	3409	51461	64	14682	62880	11305455	0.00434	0.000541	14746	0.025	0.017455	80	0.387067	0.095067	1.57595	-1.32502
D001545	benserazide	11	249	3400	51290	72	9067	62872	11311070	0.007878	0.000925	9139	0.042308	0.012483	260	0.666419	0.363961	1.22022	-1.31506
D012841	simethicone	2	77	3409	51462	38	5158	62906	11314979	0.007313	0.001182	5196	0.025316	0.017673	79	0.392102	0.096282	1.59681	-1.30677
C005701	picosulfate sodium	2	77	3409	51462	134	5663	62810	11314474	0.023115	0.001974	5797	0.025316	0.017673	79	0.392102	0.096282	1.59681	-1.30677
C093230	fexofenadine	13	284	3398	51255	352	58889	62592	11261248	0.005942	0.000316	59241	0.043771	0.011871	297	0.690459	0.395585	1.20514	-1.3034
D008825	miconazole	1	56	3410	51483	42	7634	62902	11312503	0.005472	0.000842	7676	0.017544	0.017389	57	0.269601	0.037308	1.94822	-1.29906
D000068556	interferon beta-1a	1	56	3410	51483	159	170746	62785	11149391	0.00093	7.4e-05	170905	0.017544	0.017389	57	0.269601	0.037308	1.94822	-1.29906
D000069287	capecitabine	3	97	3408	51442	675	56338	62269	11263799	0.011839	0.000453	57013	0.03	0.017059	100	0.46684	0.147893	1.47363	-1.29889
C552171	edoxaban	7	174	3404	51365	116	4926	62828	11315211	0.023007	0.002111	5042	0.038674	0.014332	181	0.607053	0.284933	1.29333	-1.29345
D000069347	erlotinib	7	174	3404	51365	696	41832	62248	11278305	0.016366	0.000615	42528	0.038674	0.014332	181	0.607053	0.284933	1.29333	-1.29345
D057947	parenteral nutrition solution	5	136	3406	51403	164	7610	62780	11312527	0.021096	0.00163	7774	0.035461	0.015575	141	0.554849	0.227129	1.35543	-1.29264
C103998	epoetin beta	2	76	3409	51463	47	2775	62897	11317362	0.016655	0.002409	2822	0.025641	0.017897	78	0.397269	0.097528	1.61823	-1.28828
D000077384	anastrozole	4	116	3407	51423	220	22059	62724	11298078	0.009875	0.000662	22279	0.033333	0.016387	120	0.52046	0.191973	1.41102	-1.28336
C548400	ixazomib	1	55	3410	51484	40	12377	62904	11307760	0.003221	0.000509	12417	0.017857	0.017697	56	0.274508	0.037975	1.9843	-1.28098
C064925	gadodiamide	1	55	3410	51484	22	3043	62922	11317094	0.007178	0.001525	3065	0.017857	0.017697	56	0.274508	0.037975	1.9843	-1.28098
D000077734	gatifloxacin	2	75	3409	51464	29	3778	62915	11316359	0.007618	0.001409	3807	0.025974	0.018126	77	0.402574	0.098806	1.64023	-1.26955
D011241	prednisone	150	2515	3261	49024	5325	273021	57619	11047116	0.019131	0.00026	278346	0.056285	0.004464	2665	0.896626	0.757582	1.06119	-1.2692
D003915	dextromethorphan	1	54	3410	51485	274	13780	62670	11306357	0.019496	0.001166	14054	0.018182	0.018016	55	0.279597	0.038667	2.02175	-1.26257
D020097	brain natriuretic peptide	1	54	3410	51485	1	318	62943	11319819	0.003135	0.00313	319	0.018182	0.018016	55	0.279597	0.038667	2.02175	-1.26257
C116926	rofecoxib	6	153	3405	51386	373	44549	62571	11275588	0.008303	0.000428	44922	0.037736	0.015112	159	0.591817	0.261584	1.33895	-1.25928
D002125	calcium gluconate	6	153	3405	51386	86	6739	62858	11313398	0.012601	0.00135	6825	0.037736	0.015112	159	0.591817	0.261584	1.33895	-1.25928
D000069450	liraglutide	3	94	3408	51445	40	37667	62904	11282470	0.001061	0.000168	37707	0.030928	0.017578	97	0.481767	0.152538	1.52158	-1.24463
D010406	penicillin	1	53	3410	51486	32	5058	62912	11315079	0.006287	0.001108	5090	0.018519	0.018346	54	0.284878	0.039384	2.06063	-1.24382
D000077557	ibandronic acid	2	73	3409	51466	91	26485	62853	11293652	0.003424	0.000358	26576	0.026667	0.018603	75	0.413619	0.101467	1.68608	-1.23135
D000077149	sevoflurane	1	52	3410	51487	39	6334	62905	11313803	0.00612	0.000977	6373	0.018868	0.018689	53	0.290362	0.040128	2.10104	-1.22472
D004809	ephedrine	1	52	3410	51487	12	1846	62932	11318291	0.006459	0.001858	1858	0.018868	0.018689	53	0.290362	0.040128	2.10104	-1.22472
D015784	betaxolol	1	52	3410	51487	25	2097	62919	11318040	0.011781	0.002342	2122	0.018868	0.018689	53	0.290362	0.040128	2.10104	-1.22472
D010837	vitamin K1	8	187	3403	51352	68	5695	62876	11314442	0.011799	0.001422	5763	0.041026	0.014204	195	0.645571	0.317873	1.31109	-1.21067
D000077205	pioglitazone	12	259	3399	51280	296	42648	62648	11277489	0.006893	0.000399	42944	0.04428	0.012496	271	0.699002	0.391447	1.2482	-1.21055
D000068238	lubiprostone	1	51	3410	51488	67	6219	62877	11313918	0.010659	0.001295	6286	0.019231	0.019045	52	0.296061	0.0409	2.14306	-1.20524
D010889	piracetam	1	51	3410	51488	9	1245	62935	11318892	0.007177	0.002384	1254	0.019231	0.019045	52	0.296061	0.0409	2.14306	-1.20524
D000075	acepromazine	1	51	3410	51488	11	1114	62933	11319023	0.009778	0.002934	1125	0.019231	0.019045	52	0.296061	0.0409	2.14306	-1.20524
D000077605	saccharated ferric oxide	4	111	3407	51428	28	5193	62916	11314944	0.005363	0.001011	5221	0.034783	0.017086	115	0.543957	0.20049	1.47583	-1.19568
D002439	cefotaxime	5	130	3406	51409	74	4061	62870	11316076	0.017896	0.002062	4135	0.037037	0.016254	135	0.580525	0.237466	1.41919	-1.19239
C455861	pegfilgrastim	2	71	3409	51468	597	51287	62347	11268850	0.011506	0.000468	51884	0.027397	0.019106	73	0.425287	0.104274	1.73455	-1.1921
D005290	ferric compound	3	91	3408	51448	31	2767	62913	11317370	0.011079	0.001979	2798	0.031915	0.01813	94	0.497678	0.157484	1.57276	-1.18864
D011134	polysaccharide	3	91	3408	51448	31	2767	62913	11317370	0.011079	0.001979	2798	0.031915	0.01813	94	0.497678	0.157484	1.57276	-1.18864
D000068577	nebivolol	49	880	3362	50659	215	25728	62729	11294409	0.008287	0.000563	25943	0.052745	0.007334	929	0.83902	0.627934	1.12106	-1.1871
C030691	gluconic acid	1	50	3410	51489	31	2968	62913	11317169	0.010337	0.001847	2999	0.019608	0.019415	51	0.301988	0.041703	2.1868	-1.18539
D000583	amikacin	7	166	3404	51373	105	7971	62839	11312166	0.013001	0.001261	8076	0.040462	0.014981	173	0.636408	0.298502	1.35682	-1.16999
C007133	hydrocortisone succinate	3	90	3408	51449	95	5615	62849	11314522	0.016637	0.001693	5710	0.032258	0.018321	93	0.503218	0.159204	1.59059	-1.16958
D000078304	tigecycline	1	49	3410	51490	30	2978	62914	11317159	0.009973	0.001812	3008	0.02	0.019799	50	0.308157	0.042538	2.23236	-1.16514
C547076	tafamidis	1	49	3410	51490	0	461	62944	11319676	0	0	461	0.02	0.019799	50	0.308157	0.042538	2.23236	-1.16514
C049331	acetorphan	1	49	3410	51490	39	1296	62905	11318841	0.029213	0.004609	1335	0.02	0.019799	50	0.308157	0.042538	2.23236	-1.16514
D000077146	irinotecan	2	69	3409	51470	769	27965	62175	11292172	0.026763	0.000952	28734	0.028169	0.019636	71	0.437631	0.107241	1.7859	-1.15175
D005438	fludrocortisone	2	69	3409	51470	15	3989	62929	11316148	0.003746	0.000965	4004	0.028169	0.019636	71	0.437631	0.107241	1.7859	-1.15175
D000077291	terbinafine	2	69	3409	51470	44	10888	62900	11309249	0.004025	0.000606	10932	0.028169	0.019636	71	0.437631	0.107241	1.7859	-1.15175
D016285	iloprost	3	89	3408	51450	85	9005	62859	11311132	0.009351	0.001009	9090	0.032609	0.018517	92	0.508882	0.160963	1.60882	-1.15031
D000077157	sorafenib	1	48	3410	51491	206	18756	62738	11301381	0.010864	0.000753	18962	0.020408	0.020199	49	0.314583	0.043408	2.27985	-1.14447
D003501	cyclizine	1	48	3410	51491	24	4025	62920	11316112	0.005927	0.001206	4049	0.020408	0.020199	49	0.314583	0.043408	2.27985	-1.14447
D000959	antihypertensive agent	1	48	3410	51491	52	21204	62892	11298933	0.002446	0.000339	21256	0.020408	0.020199	49	0.314583	0.043408	2.27985	-1.14447
C011175	betamethasone dipropionate	2	68	3409	51471	82	5111	62862	11315026	0.01579	0.00173	5193	0.028571	0.019912	70	0.444075	0.108788	1.81272	-1.13114
C074619	bivalirudin	2	68	3409	51471	7	2286	62937	11317851	0.003053	0.001152	2293	0.028571	0.019912	70	0.444075	0.108788	1.81272	-1.13114
D063325	tiapride	2	67	3409	51472	27	1971	62917	11318166	0.013514	0.002583	1998	0.028986	0.020197	69	0.450712	0.110381	1.84036	-1.11023
D002939	ciprofloxacin	59	1032	3352	50507	782	72029	62162	11248108	0.01074	0.000382	72811	0.054079	0.006847	1091	0.86143	0.661104	1.12246	-1.10456
D019357	potassium citrate	4	106	3407	51433	66	4873	62878	11315264	0.013363	0.001634	4939	0.036364	0.017848	110	0.569671	0.209796	1.54686	-1.10408
D005424	flecainide	29	540	3382	50999	153	10547	62791	11309590	0.014299	0.001148	10700	0.050967	0.00922	569	0.809827	0.55646	1.17856	-1.10182
D008468	meclizine	11	233	3400	51306	111	13163	62833	11306974	0.008362	0.00079	13274	0.045082	0.013283	244	0.712403	0.388735	1.30556	-1.09725
D004966	conjugated estrogen	6	143	3405	51396	199	63444	62745	11256693	0.003127	0.000221	63643	0.040268	0.016105	149	0.633326	0.27963	1.4344	-1.09511
D002328	carisoprodol	3	86	3408	51453	78	17366	62866	11302771	0.004471	0.000505	17444	0.033708	0.01913	89	0.526664	0.166479	1.66613	-1.0912
D000077430	nabumetone	1	45	3410	51494	86	7464	62858	11312673	0.011391	0.001221	7550	0.021739	0.021502	46	0.335575	0.046242	2.43526	-1.07981
C052035	trandolapril	6	142	3405	51397	38	4551	62906	11315586	0.008281	0.001338	4589	0.040541	0.016212	148	0.637799	0.281572	1.4447	-1.07808
D001374	azacitidine	4	104	3407	51435	287	12271	62657	11307866	0.022854	0.001334	12558	0.037037	0.018172	108	0.580648	0.213765	1.57721	-1.06625
D002740	chlorothiazide	1	44	3410	51495	18	907	62926	11319230	0.019459	0.004542	925	0.022222	0.021974	45	0.343208	0.047271	2.49187	-1.05731
C112666	gadoversetamide	1	44	3410	51495	13	1127	62931	11319010	0.011404	0.003145	1140	0.022222	0.021974	45	0.343208	0.047271	2.49187	-1.05731
D001629	bezafibrate	1	44	3410	51495	97	2775	62847	11317362	0.033774	0.003371	2872	0.022222	0.021974	45	0.343208	0.047271	2.49187	-1.05731
D017328	fosinopril	7	159	3404	51380	49	6297	62895	11313840	0.007721	0.001099	6346	0.042169	0.015599	166	0.664516	0.311476	1.41771	-1.05716
D000068877	imatinib	5	122	3406	51417	489	45389	62455	11274748	0.010659	0.000479	45878	0.03937	0.017257	127	0.618689	0.252803	1.51413	-1.05152
D009582	nitrofurantoin	10	212	3401	51327	476	17462	62468	11302675	0.026536	0.0012	17938	0.045045	0.01392	222	0.711874	0.37717	1.3436	-1.04866
D010959	tissue plasminogen activator	2	64	3409	51475	36	10425	62908	11309712	0.003441	0.000573	10461	0.030303	0.0211	66	0.471867	0.115452	1.92858	-1.04562
D000077542	eptifibatide	2	64	3409	51475	13	2168	62931	11317969	0.005961	0.001648	2181	0.030303	0.0211	66	0.471867	0.115452	1.92858	-1.04562
D009761	nystatin	18	349	3393	51190	309	18159	62635	11301978	0.016732	0.000944	18468	0.049046	0.011273	367	0.778123	0.483897	1.25125	-1.03514
D053626	atovaquone	1	43	3410	51496	81	5502	62863	11314635	0.014508	0.0016	5583	0.022727	0.022468	44	0.351197	0.048346	2.55118	-1.03429
D004958	estradiol	5	121	3406	51418	181	63026	62763	11257111	0.002864	0.000213	63207	0.039683	0.017391	126	0.623814	0.25486	1.52689	-1.03328
C040738	cefuroxime axetil	2	63	3409	51476	50	5373	62894	11314764	0.00922	0.001298	5423	0.030769	0.02142	65	0.479366	0.117247	1.9599	-1.02343
C044834	iodixanol	2	62	3409	51477	2	2258	62942	11317879	0.000885	0.000625	2260	0.03125	0.021749	64	0.487107	0.119099	1.99224	-1.00088
D019259	lamivudine	2	62	3409	51477	208	43739	62736	11276398	0.004733	0.000327	43947	0.03125	0.021749	64	0.487107	0.119099	1.99224	-1.00088
D011736	pyridoxine	5	119	3406	51420	89	7528	62855	11312609	0.011684	0.001231	7617	0.040323	0.017666	124	0.634323	0.259076	1.55308	-0.996371
D064747	lansoprazole	129	2127	3282	49412	2074	132509	60870	11187628	0.015411	0.000336	134583	0.057181	0.004888	2256	0.913095	0.761765	1.09449	-0.983397
D014223	triamterene	12	242	3399	51297	172	26100	62772	11294037	0.006547	0.000498	26272	0.047244	0.013312	254	0.748353	0.418708	1.33752	-0.978413
C004470	butalbital	2	61	3409	51478	48	12821	62896	11307316	0.00373	0.000537	12869	0.031746	0.022089	63	0.495102	0.12101	2.02567	-0.977976
C571059	alirocumab	1	40	3410	51499	6	14838	62938	11305299	0.000404	0.000165	14844	0.02439	0.024091	41	0.377559	0.051887	2.74731	-0.961931
D002945	cisplatin	7	153	3404	51386	1255	45300	61689	11274837	0.026957	0.000751	46555	0.04375	0.01617	160	0.690656	0.323526	1.47439	-0.956565
D005472	fluorouracil	7	153	3404	51386	1732	56264	61212	11263873	0.029864	0.000707	57996	0.04375	0.01617	160	0.690656	0.323526	1.47439	-0.956565
D002442	ceftazidime	6	135	3405	51404	150	6233	62794	11313904	0.0235	0.001896	6383	0.042553	0.016999	141	0.670961	0.295959	1.52112	-0.955573
D000667	ampicillin	7	152	3404	51387	271	8789	62673	11311348	0.029912	0.00179	9060	0.044025	0.01627	159	0.695213	0.325626	1.48429	-0.939432
D014031	tobramycin	6	134	3405	51405	123	17468	62821	11302669	0.006992	0.000628	17591	0.042857	0.017117	140	0.675981	0.298135	1.5327	-0.937573
D017273	goserelin	1	39	3410	51500	220	7319	62724	11312818	0.029182	0.001939	7539	0.025	0.024686	40	0.387247	0.053186	2.81956	-0.936616
D002699	chlorambucil	1	39	3410	51500	63	3111	62881	11317026	0.019849	0.002476	3174	0.025	0.024686	40	0.387247	0.053186	2.81956	-0.936616
C035838	danaparoid	1	39	3410	51500	8	747	62936	11319390	0.010596	0.003726	755	0.025	0.024686	40	0.387247	0.053186	2.81956	-0.936616
D007654	ketoconazole	4	97	3407	51442	68	9415	62876	11310722	0.007171	0.000866	9483	0.039604	0.019406	101	0.622636	0.228917	1.69352	-0.928076
D014229	triazolam	4	97	3407	51442	143	6771	62801	11313366	0.020683	0.001712	6914	0.039604	0.019406	101	0.622636	0.228917	1.69352	-0.928076
D013726	terbutaline	9	186	3402	51353	80	5249	62864	11314888	0.015012	0.001666	5329	0.046154	0.015025	195	0.730401	0.373807	1.42717	-0.919244
D004043	dietary fiber	9	186	3402	51353	99	14585	62845	11305552	0.006742	0.000675	14684	0.046154	0.015025	195	0.730401	0.373807	1.42717	-0.919244
D000806	angiotensin-converting enzyme inhibitor	1	38	3410	51501	11	2153	62933	11317984	0.005083	0.001529	2164	0.025641	0.02531	39	0.397446	0.054551	2.8957	-0.910652
D015255	idarubicin	1	38	3410	51501	94	4885	62850	11315252	0.018879	0.001929	4979	0.025641	0.02531	39	0.397446	0.054551	2.8957	-0.910652
C101207	darifenacin	1	38	3410	51501	8	4320	62936	11315817	0.001848	0.000653	4328	0.025641	0.02531	39	0.397446	0.054551	2.8957	-0.910652
D000628	aminophylline	1	37	3410	51502	32	2037	62912	11318100	0.015466	0.002713	2069	0.026316	0.025967	38	0.408195	0.055988	2.97607	-0.884007
D065347	hypromellose	1	37	3410	51502	37	2072	62907	11318065	0.017544	0.002859	2109	0.026316	0.025967	38	0.408195	0.055988	2.97607	-0.884007
C050699	barnidipine	1	37	3410	51502	1	759	62943	11319378	0.001316	0.001315	760	0.026316	0.025967	38	0.408195	0.055988	2.97607	-0.884007
D008914	minoxidil	2	57	3409	51482	26	29538	62918	11290599	0.000879	0.000172	29564	0.033898	0.02356	59	0.529887	0.129309	2.17139	-0.882533
D000069582	eszopiclone	5	113	3406	51426	111	19838	62833	11300299	0.005564	0.000527	19949	0.042373	0.018544	118	0.668082	0.272604	1.6373	-0.88193
D000077583	quinapril	13	252	3398	51287	93	13608	62851	11306529	0.006788	0.000701	13701	0.049057	0.013268	265	0.778622	0.44541	1.36111	-0.878106
D008558	melphalan	4	94	3407	51445	521	17819	62423	11302318	0.028408	0.001227	18340	0.040816	0.019987	98	0.642544	0.236087	1.74877	-0.865877
D064692	hyoscyamine	2	56	3409	51483	36	7274	62908	11312863	0.004925	0.000819	7310	0.034483	0.023959	58	0.53936	0.131564	2.21116	-0.857651
D008750	methyldopa	1	36	3410	51503	20	4652	62924	11315485	0.004281	0.000955	4672	0.027027	0.026659	37	0.419542	0.057502	3.06102	-0.856643
D017329	triptorelin	1	36	3410	51503	34	3556	62910	11316581	0.009471	0.001617	3590	0.027027	0.026659	37	0.419542	0.057502	3.06102	-0.856643
C021322	prednisolone succinate	1	36	3410	51503	852	10363	62092	11309774	0.07597	0.002502	11215	0.027027	0.026659	37	0.419542	0.057502	3.06102	-0.856643
D005990	glycerol	3	75	3408	51464	64	3275	62880	11316862	0.019167	0.002373	3339	0.038462	0.021775	78	0.604038	0.190395	1.91634	-0.855817
C050504	tianeptine	3	75	3408	51464	5	1144	62939	11318993	0.004352	0.001942	1149	0.038462	0.021775	78	0.604038	0.190395	1.91634	-0.855817
D016712	mupirocin	8	164	3403	51375	61	7684	62883	11312453	0.007876	0.001004	7745	0.046512	0.016057	172	0.736438	0.36188	1.49868	-0.843932
D003061	codeine	36	628	3375	50911	560	60594	62384	11259543	0.009157	0.000385	61154	0.054217	0.008788	664	0.86473	0.616906	1.21211	-0.843532
D002211	capsaicin	5	111	3406	51428	42	9587	62902	11310550	0.004362	0.000672	9629	0.043103	0.018856	116	0.680146	0.277431	1.66743	-0.842478
D008721	methocarbamol	5	111	3406	51428	56	11760	62888	11308377	0.004739	0.000632	11816	0.043103	0.018856	116	0.680146	0.277431	1.66743	-0.842478
D008911	minocycline	2	55	3409	51484	406	12159	62538	11307978	0.032312	0.001577	12565	0.035088	0.024372	57	0.549177	0.1339	2.2524	-0.832332
D000077284	abciximab	2	55	3409	51484	14	2457	62930	11317680	0.005666	0.00151	2471	0.035088	0.024372	57	0.549177	0.1339	2.2524	-0.832332
C555450	secukinumab	1	35	3410	51504	131	62802	62813	11257335	0.002082	0.000182	62933	0.027778	0.027389	36	0.431537	0.059101	3.15095	-0.828521
C016600	ferrous citrate	1	35	3410	51504	155	3823	62789	11316314	0.038964	0.003068	3978	0.027778	0.027389	36	0.431537	0.059101	3.15095	-0.828521
D006879	hydroxocobalamin	1	35	3410	51504	88	3356	62856	11316781	0.025552	0.002689	3444	0.027778	0.027389	36	0.431537	0.059101	3.15095	-0.828521
D001224	aspartic acid	1	34	3410	51505	126	2271	62818	11317866	0.052566	0.004558	2397	0.028571	0.02816	35	0.444238	0.060791	3.24632	-0.799597
C062402	gadoteridol	1	34	3410	51505	10	1237	62934	11318900	0.008019	0.002526	1247	0.028571	0.02816	35	0.444238	0.060791	3.24632	-0.799597
C006480	althiazide	3	72	3408	51467	9	1209	62935	11318928	0.007389	0.002454	1218	0.04	0.022627	75	0.629242	0.198156	1.99815	-0.785788
C043482	moxonidine	5	108	3406	51431	33	3560	62911	11316577	0.009185	0.001591	3593	0.044248	0.019345	113	0.69908	0.285002	1.71477	-0.781997
D012978	sodium oxybate	2	53	3409	51486	27	51531	62917	11268606	0.000524	0.000101	51558	0.036364	0.025241	55	0.569923	0.138828	2.33967	-0.780321
D011718	pyrazinamide	1	33	3410	51506	76	6813	62868	11313324	0.011032	0.001258	6889	0.029412	0.028976	34	0.457709	0.062581	3.34764	-0.769826
D004280	dobutamine	29	507	3382	51032	50	3462	62894	11316675	0.014237	0.001999	3512	0.054104	0.009771	536	0.863096	0.592697	1.25686	-0.767796
D000078222	tinzaparin	14	260	3397	51279	102	5917	62842	11314220	0.016946	0.001664	6019	0.051095	0.013302	274	0.812828	0.47421	1.39324	-0.753766
C101425	posaconazole	2	52	3409	51487	93	6042	62851	11314095	0.015159	0.00156	6135	0.037037	0.0257	54	0.580894	0.141431	2.38588	-0.753595
D015736	felodipine	10	192	3401	51347	94	10878	62850	11309259	0.008567	0.00088	10972	0.049505	0.015262	202	0.786334	0.416003	1.48634	-0.739972
D016651	lithium carbonate	1	32	3410	51507	67	24144	62877	11295993	0.002767	0.000338	24211	0.030303	0.02984	33	0.472022	0.064479	3.45548	-0.739156
C571886	insulin degludec	1	32	3410	51507	29	10287	62915	11309850	0.002811	0.000521	10316	0.030303	0.02984	33	0.472022	0.064479	3.45548	-0.739156
C005245	tetrazepam	1	32	3410	51507	8	1320	62936	11318817	0.006024	0.002123	1328	0.030303	0.02984	33	0.472022	0.064479	3.45548	-0.739156
D009661	nortriptyline	4	87	3407	51452	69	15231	62875	11304906	0.00451	0.000542	15300	0.043956	0.02149	91	0.694338	0.254699	1.89284	-0.712951
D007538	isoniazid	3	69	3408	51470	394	14317	62550	11305820	0.026783	0.001331	14711	0.041667	0.02355	72	0.656639	0.206576	2.08724	-0.712877
D017291	clarithromycin	22	388	3389	51151	653	31172	62291	11288965	0.020518	0.000795	31825	0.053659	0.011129	410	0.855802	0.556172	1.31685	-0.70819
D020682	cefixime	1	31	3410	51508	12	1933	62932	11318204	0.00617	0.001776	1945	0.03125	0.030758	32	0.487258	0.066495	3.57048	-0.707532
D018170	sumatriptan	1	31	3410	51508	60	37493	62884	11282644	0.001598	0.000206	37553	0.03125	0.030758	32	0.487258	0.066495	3.57048	-0.707532
D000077156	gefitinib	1	31	3410	51508	523	6319	62421	11313818	0.07644	0.003212	6842	0.03125	0.030758	32	0.487258	0.066495	3.57048	-0.707532
C028815	salmon calcitonin	2	50	3409	51489	51	3624	62893	11316513	0.013878	0.00193	3675	0.038462	0.026668	52	0.604154	0.14694	2.48401	-0.69861
D003287	contrast media	2	50	3409	51489	11	973	62933	11319164	0.011179	0.003352	984	0.038462	0.026668	52	0.604154	0.14694	2.48401	-0.69861
C023842	lormetazepam	6	121	3405	51418	85	5181	62859	11314956	0.016141	0.001737	5266	0.047244	0.018826	127	0.748797	0.329629	1.70099	-0.691048
D015774	ganciclovir	3	68	3408	51471	241	6134	62703	11314003	0.037804	0.002389	6375	0.042254	0.023874	71	0.666309	0.209544	2.11873	-0.687891
D017829	granisetron	3	68	3408	51471	482	13271	62462	11306866	0.035047	0.001568	13753	0.042254	0.023874	71	0.666309	0.209544	2.11873	-0.687891
D063465	skin cream	1	30	3410	51509	8	1143	62936	11318994	0.00695	0.002449	1151	0.032258	0.031734	31	0.503509	0.068642	3.6934	-0.674893
C019304	ciprofibrate	1	30	3410	51509	9	854	62935	11319283	0.010429	0.003458	863	0.032258	0.031734	31	0.503509	0.068642	3.6934	-0.674893
C064572	gadobenic acid	1	30	3410	51509	9	3529	62935	11316608	0.002544	0.000847	3538	0.032258	0.031734	31	0.503509	0.068642	3.6934	-0.674893
C546027	elotuzumab	1	30	3410	51509	39	2698	62905	11317439	0.014249	0.002265	2737	0.032258	0.031734	31	0.503509	0.068642	3.6934	-0.674893
D011112	polymyxin B	1	30	3410	51509	48	3620	62896	11316517	0.013086	0.001876	3668	0.032258	0.031734	31	0.503509	0.068642	3.6934	-0.674893
D000077595	famciclovir	1	30	3410	51509	44	2931	62900	11317206	0.01479	0.002213	2975	0.032258	0.031734	31	0.503509	0.068642	3.6934	-0.674893
C007084	clindamycin phosphate	8	154	3403	51385	185	11907	62759	11308230	0.015299	0.001116	12092	0.049383	0.017023	162	0.784411	0.385041	1.59801	-0.668836
D005947	glucose	14	254	3397	51285	102	7698	62842	11312439	0.013077	0.001286	7800	0.052239	0.013592	268	0.832126	0.485311	1.42678	-0.668019
D016572	cyclosporine	21	367	3390	51172	1616	74602	61328	11245535	0.021202	0.000522	76218	0.054124	0.011487	388	0.863746	0.555647	1.34268	-0.650794
D011802	quinidine	2	48	3409	51491	15	3780	62929	11316357	0.003953	0.001019	3795	0.04	0.027713	50	0.629351	0.152896	2.59054	-0.64145
C007288	dexpanthenol	2	48	3409	51491	32	1985	62912	11318152	0.015865	0.002782	2017	0.04	0.027713	50	0.629351	0.152896	2.59054	-0.64145
D004733	enema	2	48	3409	51491	9	1567	62935	11318570	0.005711	0.001898	1576	0.04	0.027713	50	0.629351	0.152896	2.59054	-0.64145
D004070	digitalis	1	29	3410	51510	5	364	62939	11319773	0.01355	0.006019	369	0.033333	0.032773	30	0.520882	0.070932	3.82507	-0.641173
D000068180	aripiprazole	5	101	3406	51438	133	80245	62811	11239892	0.001655	0.000143	80378	0.04717	0.020591	106	0.747632	0.304378	1.83638	-0.63435
D011224	prazosin	4	83	3407	51456	28	5304	62916	11314833	0.005251	0.00099	5332	0.045977	0.022454	87	0.727857	0.266712	1.98632	-0.620156
D007530	isoflurane	2	47	3409	51492	9	1919	62935	11318218	0.004668	0.001552	1928	0.040816	0.028266	49	0.642754	0.156058	2.6473	-0.611999
D000077403	orlistat	1	28	3410	51511	11	23502	62933	11296635	0.000468	0.000141	23513	0.034483	0.033883	29	0.539495	0.073379	3.96645	-0.606297
D005447	fluocinonide	1	28	3410	51511	22	3429	62922	11316708	0.006375	0.001355	3451	0.034483	0.033883	29	0.539495	0.073379	3.96645	-0.606297
D015742	propofol	32	539	3379	51000	139	20508	62805	11299629	0.006732	0.000569	20647	0.056042	0.009625	571	0.896073	0.626223	1.28221	-0.60025
D000077551	micafungin	4	82	3407	51457	188	5965	62756	11314172	0.030554	0.002194	6153	0.046512	0.022709	86	0.736747	0.269894	2.01115	-0.596286
D005047	etoposide	4	82	3407	51457	1206	36481	61738	11283656	0.032	0.000907	37687	0.046512	0.022709	86	0.736747	0.269894	2.01115	-0.596286
D001279	atracurium	2	46	3409	51493	9	2069	62935	11318068	0.004331	0.001441	2078	0.041667	0.028842	48	0.65674	0.159354	2.7066	-0.581936
D014237	trichlormethiazide	2	46	3409	51493	102	2565	62842	11317572	0.038245	0.003714	2667	0.041667	0.028842	48	0.65674	0.159354	2.7066	-0.581936
D020944	milk thistle	1	27	3410	51512	16	3637	62928	11316500	0.00438	0.001093	3653	0.035714	0.035071	28	0.559487	0.076002	4.11868	-0.570184
D018020	lithium compound	1	27	3410	51512	23	15526	62921	11304611	0.001479	0.000308	15549	0.035714	0.035071	28	0.559487	0.076002	4.11868	-0.570184
C431566	degarelix	1	27	3410	51512	93	3374	62851	11316763	0.026824	0.002744	3467	0.035714	0.035071	28	0.559487	0.076002	4.11868	-0.570184
D011516	prothrombin	1	27	3410	51512	2	862	62942	11319275	0.002315	0.001635	864	0.035714	0.035071	28	0.559487	0.076002	4.11868	-0.570184
D000078764	milnacipran	1	27	3410	51512	20	7665	62924	11312472	0.002602	0.000581	7685	0.035714	0.035071	28	0.559487	0.076002	4.11868	-0.570184
C004651	valpromide	1	27	3410	51512	13	1062	62931	11319075	0.012093	0.003334	1075	0.035714	0.035071	28	0.559487	0.076002	4.11868	-0.570184
D003012	microbial collagenase	1	27	3410	51512	4	3438	62940	11316699	0.001162	0.000581	3442	0.035714	0.035071	28	0.559487	0.076002	4.11868	-0.570184
C021139	anagrelide	1	27	3410	51512	48	2205	62896	11317932	0.021305	0.003042	2253	0.035714	0.035071	28	0.559487	0.076002	4.11868	-0.570184
D000113	acetyldigoxin	1	27	3410	51512	4	515	62940	11319622	0.007707	0.003839	519	0.035714	0.035071	28	0.559487	0.076002	4.11868	-0.570184
D012643	selenium	1	27	3410	51512	32	3192	62912	11316945	0.009926	0.001746	3224	0.035714	0.035071	28	0.559487	0.076002	4.11868	-0.570184
D006569	hesperidin	5	98	3406	51441	27	2449	62917	11317688	0.010905	0.002087	2476	0.048544	0.021176	103	0.770564	0.31351	1.89394	-0.568048
C001671	magnesium trisilicate	11	197	3400	51342	91	8792	62853	11311345	0.010244	0.001068	8883	0.052885	0.015518	208	0.84318	0.458955	1.54907	-0.549673
D020911	ketorolac tromethamine	5	97	3406	51442	60	11421	62884	11308716	0.005226	0.000673	11481	0.04902	0.021378	102	0.778523	0.316677	1.91393	-0.545515
D011239	prednisolone	53	864	3358	50675	4276	114259	58668	11205878	0.036074	0.000542	118535	0.057797	0.007706	917	0.925711	0.699951	1.22429	-0.541223
C072379	repaglinide	21	358	3390	51181	80	9842	62864	11310295	0.008063	0.000898	9922	0.055409	0.011751	379	0.885616	0.569546	1.37709	-0.539334
D000077726	doripenem	1	26	3410	51513	70	1283	62874	11318854	0.051737	0.006022	1353	0.037037	0.036345	27	0.581017	0.078818	4.28304	-0.532744
C012655	nimesulide	1	26	3410	51513	33	2214	62911	11317923	0.014686	0.002538	2247	0.037037	0.036345	27	0.581017	0.078818	4.28304	-0.532744
D002974	clemastine	1	26	3410	51513	54	3438	62890	11316699	0.015464	0.002088	3492	0.037037	0.036345	27	0.581017	0.078818	4.28304	-0.532744
D003630	daunorubicin	1	26	3410	51513	268	9905	62676	11310232	0.026344	0.001588	10173	0.037037	0.036345	27	0.581017	0.078818	4.28304	-0.532744
D014508	urea	1	26	3410	51513	62	2541	62882	11317596	0.023819	0.002989	2603	0.037037	0.036345	27	0.581017	0.078818	4.28304	-0.532744
D000077330	saline solution	9	163	3402	51376	126	12383	62818	11307754	0.010073	0.000893	12509	0.052326	0.016979	172	0.833836	0.425818	1.63282	-0.529992
D019587	dietary supplement	8	146	3403	51393	82	12602	62862	11307535	0.006465	0.000712	12684	0.051948	0.017883	154	0.827521	0.405813	1.68745	-0.520767
D010644	phenprocoumon	36	594	3375	50945	78	6983	62866	11313154	0.011047	0.001244	7061	0.057143	0.009248	630	0.914837	0.652315	1.28301	-0.515813
D009288	naproxen	21	356	3390	51183	762	133021	62182	11187116	0.005696	0.000206	133783	0.055703	0.011812	377	0.890626	0.572729	1.38497	-0.514207
D008747	methylcellulose	1	25	3410	51514	16	2067	62928	11318070	0.007681	0.001913	2083	0.038462	0.037715	26	0.60427	0.081851	4.46104	-0.493878
D009355	neomycin	1	25	3410	51514	21	3484	62923	11316653	0.005991	0.001304	3505	0.038462	0.037715	26	0.60427	0.081851	4.46104	-0.493878
C413685	entecavir	1	25	3410	51514	71	7073	62873	11313064	0.009938	0.001174	7144	0.038462	0.037715	26	0.60427	0.081851	4.46104	-0.493878
C552946	idelalisib	1	25	3410	51514	247	5622	62697	11314515	0.042086	0.002621	5869	0.038462	0.037715	26	0.60427	0.081851	4.46104	-0.493878
D007479	iopamidol	1	25	3410	51514	16	3274	62928	11316863	0.004863	0.001213	3290	0.038462	0.037715	26	0.60427	0.081851	4.46104	-0.493878
D000068218	Prunus africana	2	43	3409	51496	4	383	62940	11319754	0.010336	0.005141	387	0.044444	0.030721	45	0.7026	0.170131	2.90156	-0.487807
D000078224	lenograstim	2	43	3409	51496	166	2792	62778	11317345	0.056119	0.004232	2958	0.044444	0.030721	45	0.7026	0.170131	2.90156	-0.487807
D005934	glucagon	3	60	3408	51479	24	1881	62920	11318256	0.012598	0.002555	1905	0.047619	0.02683	63	0.755267	0.236749	2.40942	-0.474231
D002955	leucovorin	10	176	3401	51363	1338	42922	61606	11277215	0.03023	0.000814	44260	0.053763	0.016538	186	0.858087	0.453316	1.62428	-0.470101
D000077405	irbesartan	64	1025	3347	50514	411	41257	62533	11278880	0.009864	0.000484	41668	0.05877	0.007127	1089	0.94235	0.730283	1.216	-0.4565
D013874	thiopental	1	24	3410	51515	23	1955	62921	11318182	0.011628	0.00241	1978	0.04	0.039192	25	0.62946	0.085127	4.65445	-0.453473
C084599	clotiazepam	1	24	3410	51515	48	1398	62896	11318739	0.033195	0.004711	1446	0.04	0.039192	25	0.62946	0.085127	4.65445	-0.453473
C003884	piascledine	1	24	3410	51515	8	863	62936	11319274	0.009185	0.003232	871	0.04	0.039192	25	0.62946	0.085127	4.65445	-0.453473
C105050	tegaserod	1	24	3410	51515	23	4601	62921	11315536	0.004974	0.001035	4624	0.04	0.039192	25	0.62946	0.085127	4.65445	-0.453473
D006820	hyaluronic acid	1	24	3410	51515	61	5212	62883	11314925	0.011568	0.001473	5273	0.04	0.039192	25	0.62946	0.085127	4.65445	-0.453473
D009536	niacinamide	1	24	3410	51515	10	1169	62934	11318968	0.008482	0.002671	1179	0.04	0.039192	25	0.62946	0.085127	4.65445	-0.453473
C043114	fosphenytoin	1	24	3410	51515	10	1590	62934	11318547	0.00625	0.00197	1600	0.04	0.039192	25	0.62946	0.085127	4.65445	-0.453473
D054199	pseudoephedrine	3	59	3408	51480	135	27408	62809	11292729	0.004901	0.000421	27543	0.048387	0.027252	62	0.768083	0.240654	2.45145	-0.445622
D014801	vitamin A	3	59	3408	51480	36	6092	62908	11314045	0.005875	0.000976	6128	0.048387	0.027252	62	0.768083	0.240654	2.45145	-0.445622
D013629	tamoxifen	3	59	3408	51480	252	15463	62692	11304674	0.016036	0.001002	15715	0.048387	0.027252	62	0.768083	0.240654	2.45145	-0.445622
D013420	sulfamethoxazole	71	1130	3340	50409	2140	90464	60804	11229673	0.023109	0.000494	92604	0.059117	0.006805	1201	0.948291	0.744202	1.20835	-0.429399
D064750	rabeprazole	29	474	3382	51065	808	35306	62136	11284831	0.022374	0.000778	36114	0.057654	0.010393	503	0.923782	0.633926	1.34617	-0.412669
D001566	ethyl aminobenzoate	1	23	3410	51516	16	1702	62928	11318435	0.009313	0.002317	1718	0.041667	0.040789	24	0.65684	0.088676	4.86536	-0.411403
D004949	estazolam	1	23	3410	51516	49	2101	62895	11318036	0.022791	0.003218	2150	0.041667	0.040789	24	0.65684	0.088676	4.86536	-0.411403
C524865	carfilzomib	2	40	3409	51499	128	13416	62816	11306721	0.009451	0.000831	13544	0.047619	0.03286	42	0.755339	0.182471	3.12673	-0.387134
D002331	carnitine	3	57	3408	51482	25	3405	62919	11316732	0.007289	0.001452	3430	0.05	0.028137	60	0.795064	0.248863	2.54006	-0.386985
D002065	buspirone	8	139	3403	51400	76	20808	62868	11299329	0.003639	0.000417	20884	0.054422	0.01871	147	0.869313	0.425912	1.77432	-0.38474
D000069579	ranibizumab	4	73	3407	51466	37	20547	62907	11299590	0.001798	0.000295	20584	0.051948	0.02529	77	0.827724	0.302352	2.26599	-0.36798
D003022	clotrimazole	7	122	3404	51417	73	8024	62871	11312113	0.009016	0.00105	8097	0.054264	0.019945	129	0.866673	0.404279	1.85793	-0.367793
D002438	cefoperazone	1	22	3410	51517	55	2118	62889	11318019	0.025311	0.003369	2173	0.043478	0.042523	23	0.68671	0.092533	5.09626	-0.367527
D013993	tilidine	1	22	3410	51517	32	3155	62912	11316982	0.010041	0.001766	3187	0.043478	0.042523	23	0.68671	0.092533	5.09626	-0.367527
D005479	flurazepam	1	22	3410	51517	15	3437	62929	11316700	0.004345	0.00112	3452	0.043478	0.042523	23	0.68671	0.092533	5.09626	-0.367527
D019344	lactic acid	1	22	3410	51517	12	1503	62932	11318634	0.007921	0.002277	1515	0.043478	0.042523	23	0.68671	0.092533	5.09626	-0.367527
D000077552	basiliximab	1	22	3410	51517	110	5848	62834	11314289	0.018463	0.001744	5958	0.043478	0.042523	23	0.68671	0.092533	5.09626	-0.367527
D004329	droperidol	1	22	3410	51517	12	1326	62932	11318811	0.008969	0.002577	1338	0.043478	0.042523	23	0.68671	0.092533	5.09626	-0.367527
D000077150	oxaliplatin	5	89	3406	51450	1336	42749	61608	11277388	0.030305	0.000816	44085	0.053191	0.023147	94	0.848635	0.344515	2.09042	-0.35684
D004977	ethambutol	2	39	3409	51500	153	8460	62791	11311677	0.017764	0.001423	8613	0.04878	0.033641	41	0.774722	0.186991	3.20975	-0.351961
C025292	diacerhein	2	39	3409	51500	12	1565	62932	11318572	0.007609	0.002188	1577	0.04878	0.033641	41	0.774722	0.186991	3.20975	-0.351961
D013792	thalidomide	9	153	3402	51386	375	28740	62569	11291397	0.01288	0.000661	29115	0.055556	0.017997	162	0.888508	0.453219	1.74187	-0.344183
D001960	bromazepam	28	452	3383	51087	138	13119	62806	11307018	0.01041	0.000881	13257	0.058333	0.010698	480	0.935466	0.637629	1.37242	-0.341134
D008776	methylprednisolone hemisuccinate	17	279	3394	51260	543	18107	62401	11302030	0.029115	0.001231	18650	0.057432	0.013523	296	0.920262	0.563287	1.50347	-0.331799
C015715	bismuth subsalicylate	1	21	3410	51518	5	4079	62939	11316058	0.001224	0.000547	4084	0.045455	0.044409	22	0.719425	0.09674	5.35013	-0.321684
D013982	ticarcillin	1	21	3410	51518	11	563	62933	11319574	0.019164	0.005722	574	0.045455	0.044409	22	0.719425	0.09674	5.35013	-0.321684
C085665	zaleplon	1	21	3410	51518	15	2643	62929	11317494	0.005643	0.001453	2658	0.045455	0.044409	22	0.719425	0.09674	5.35013	-0.321684
C077049	landiolol	1	21	3410	51518	2	124	62942	11320013	0.015873	0.011134	126	0.045455	0.044409	22	0.719425	0.09674	5.35013	-0.321684
D020108	nicorandil	25	403	3386	51136	230	6990	62714	11313147	0.031856	0.002067	7220	0.058411	0.011336	428	0.93686	0.62457	1.4053	-0.315273
D000077339	leflunomide	8	134	3403	51405	1483	53002	61461	11267135	0.027219	0.000697	54485	0.056338	0.019349	142	0.901838	0.441528	1.84204	-0.283547
D009067	mouthwash	2	37	3409	51502	52	3726	62892	11316411	0.013764	0.001896	3778	0.051282	0.03532	39	0.81663	0.196737	3.38972	-0.278951
D014295	trimethoprim	74	1155	3337	50384	2117	93600	60827	11226537	0.022117	0.000475	95717	0.060212	0.006785	1229	0.967356	0.762756	1.22684	-0.27375
C028994	betamethasone phosphate	1	20	3410	51519	21	2877	62923	11317260	0.007246	0.001576	2898	0.047619	0.046471	21	0.755411	0.101348	5.63055	-0.273693
D000280	inhalation administration	1	20	3410	51519	37	5028	62907	11315109	0.007305	0.001197	5065	0.047619	0.046471	21	0.755411	0.101348	5.63055	-0.273693
D009609	nitrous oxide	1	20	3410	51519	14	1886	62930	11318251	0.007368	0.001962	1900	0.047619	0.046471	21	0.755411	0.101348	5.63055	-0.273693
C508735	isavuconazole	1	20	3410	51519	9	1954	62935	11318183	0.004585	0.001525	1963	0.047619	0.046471	21	0.755411	0.101348	5.63055	-0.273693
C010969	gliquidone	1	20	3410	51519	7	362	62937	11319775	0.01897	0.007102	369	0.047619	0.046471	21	0.755411	0.101348	5.63055	-0.273693
C000594389	atezolizumab	3	53	3408	51486	307	6027	62637	11314110	0.048469	0.002698	6334	0.053571	0.03009	56	0.855136	0.267081	2.73796	-0.26358
D012965	sodium chloride	35	553	3376	50986	402	36728	62542	11283409	0.010827	0.000537	37130	0.059524	0.009757	588	0.955854	0.678042	1.34749	-0.257706
C062765	dorzolamide	9	148	3402	51391	47	11401	62897	11308736	0.004106	0.000598	11448	0.057325	0.018553	157	0.918615	0.468281	1.80202	-0.246929
D015080	mesna	2	36	3409	51503	182	6744	62762	11313393	0.026278	0.001922	6926	0.052632	0.036224	38	0.839331	0.202002	3.48748	-0.241023
D054368	laxative	2	36	3409	51503	13	3899	62931	11316238	0.003323	0.00092	3912	0.052632	0.036224	38	0.839331	0.202002	3.48748	-0.241023
D000077613	etoricoxib	2	36	3409	51503	64	4837	62880	11315300	0.013059	0.001622	4901	0.052632	0.036224	38	0.839331	0.202002	3.48748	-0.241023
D007649	ketamine	3	52	3408	51487	23	5206	62921	11314931	0.004399	0.000915	5229	0.054545	0.030621	55	0.871597	0.272059	2.79234	-0.231346
D010426	pentosan sulfuric polyester	1	19	3410	51520	147	5193	62797	11314944	0.027528	0.002239	5340	0.05	0.048734	20	0.795184	0.106416	5.94194	-0.223345
D013473	sunscreening agent	1	19	3410	51520	18	78458	62926	11241679	0.000229	5.4e-05	78476	0.05	0.048734	20	0.795184	0.106416	5.94194	-0.223345
D011346	prochlorperazine	22	349	3389	51190	686	34808	62258	11285329	0.019327	0.000731	35494	0.059299	0.012262	371	0.952162	0.618002	1.467	-0.222281
D011431	propoxyphene	22	348	3389	51191	238	23571	62706	11296566	0.009996	0.000645	23809	0.059459	0.012294	370	0.954917	0.619767	1.4713	-0.209163
D002927	cimetidine	4	67	3407	51472	119	8117	62825	11312020	0.014449	0.001315	8236	0.056338	0.027364	71	0.901953	0.328697	2.47498	-0.200369
D022242	pneumococcal vaccine	3	51	3408	51488	88	2888	62856	11317249	0.02957	0.003105	2976	0.055556	0.031171	54	0.888705	0.277227	2.84892	-0.198519
D000077483	valacyclovir	32	499	3379	51040	456	43357	62488	11276780	0.010408	0.000485	43813	0.060264	0.010327	531	0.968661	0.676413	1.38718	-0.173782
C048081	beraprost	1	18	3410	51521	107	1774	62837	11318363	0.056885	0.005341	1881	0.052632	0.051228	19	0.839378	0.112017	6.28969	-0.170399
D005475	flupenthixol	1	18	3410	51521	6	1873	62938	11318264	0.003193	0.001302	1879	0.052632	0.051228	19	0.839378	0.112017	6.28969	-0.170399
D001120	arginine	1	18	3410	51521	4	1278	62940	11318859	0.00312	0.001558	1282	0.052632	0.051228	19	0.839378	0.112017	6.28969	-0.170399
D000464	alginate	1	18	3410	51521	103	1395	62841	11318742	0.068758	0.006538	1498	0.052632	0.051228	19	0.839378	0.112017	6.28969	-0.170399
D020117	cisapride	1	18	3410	51521	12	1026	62932	11319111	0.011561	0.003318	1038	0.052632	0.051228	19	0.839378	0.112017	6.28969	-0.170399
C042382	fludarabine phosphate	3	50	3408	51489	619	21506	62325	11298631	0.027977	0.001109	22125	0.056604	0.031742	53	0.906496	0.282594	2.90783	-0.165077
C106538	abacavir	2	34	3409	51505	81	18328	62863	11301809	0.0044	0.000488	18409	0.055556	0.038177	36	0.888737	0.213422	3.7009	-0.162064
D008801	mexiletine	16	251	3395	51288	42	1418	62902	11318719	0.028767	0.004375	1460	0.059925	0.014525	267	0.962991	0.58026	1.59817	-0.145911
C093844	pirfenidone	3	49	3408	51490	426	17851	62518	11302286	0.023308	0.001116	18277	0.057692	0.032334	52	0.925014	0.288173	2.96923	-0.130996
D001553	benzbromarone	1	17	3410	51522	77	1236	62867	11318901	0.058644	0.006484	1313	0.055556	0.05399	18	0.88877	0.11824	6.68058	-0.114578
D005480	flurbiprofen	1	17	3410	51522	44	1949	62900	11318188	0.022077	0.003291	1993	0.055556	0.05399	18	0.88877	0.11824	6.68058	-0.114578
C021988	deflazacort	1	17	3410	51522	37	5131	62907	11315006	0.007159	0.001173	5168	0.055556	0.05399	18	0.88877	0.11824	6.68058	-0.114578
D002434	cefadroxil	1	17	3410	51522	10	1291	62934	11318846	0.007686	0.002421	1301	0.055556	0.05399	18	0.88877	0.11824	6.68058	-0.114578
D004115	dimethindene	1	17	3410	51522	22	1501	62922	11318636	0.014445	0.003057	1523	0.055556	0.05399	18	0.88877	0.11824	6.68058	-0.114578
D009254	nafcillin	1	17	3410	51522	7	682	62937	11319455	0.01016	0.00382	689	0.055556	0.05399	18	0.88877	0.11824	6.68058	-0.114578
D000700	analgesics	1	17	3410	51522	36	6067	62908	11314070	0.005899	0.00098	6103	0.055556	0.05399	18	0.88877	0.11824	6.68058	-0.114578
D002710	chlorhexidine	11	172	3400	51367	144	9572	62800	11310565	0.014821	0.001226	9716	0.060109	0.01757	183	0.966206	0.524698	1.77922	-0.110362
D011342	procainamide	5	79	3406	51460	5	212	62939	11319925	0.023041	0.010185	217	0.059524	0.025815	84	0.956243	0.387027	2.36262	-0.096955
D000070	acebutolol	13	201	3398	51338	68	3864	62876	11316273	0.017294	0.002079	3932	0.060748	0.016329	214	0.977154	0.557053	1.71407	-0.080604
D000068576	interferon beta-1b	1	16	3410	51523	43	24267	62901	11295870	0.001769	0.00027	24310	0.058824	0.057067	17	0.944337	0.125194	7.12312	-0.055555
D001500	BCG vaccine	1	16	3410	51523	122	3637	62822	11316500	0.032455	0.00289	3759	0.058824	0.057067	17	0.944337	0.125194	7.12312	-0.055555
C551624	suvorexant	1	16	3410	51523	58	8946	62886	11311191	0.006442	0.000843	9004	0.058824	0.057067	17	0.944337	0.125194	7.12312	-0.055555
D015310	cefotiam	1	16	3410	51523	35	692	62909	11319445	0.048143	0.007939	727	0.058824	0.057067	17	0.944337	0.125194	7.12312	-0.055555
D000069442	natalizumab	1	16	3410	51523	109	155163	62835	11164974	0.000702	6.7e-05	155272	0.058824	0.057067	17	0.944337	0.125194	7.12312	-0.055555
D001590	benztropine	1	16	3410	51523	22	9543	62922	11310594	0.0023	0.00049	9565	0.058824	0.057067	17	0.944337	0.125194	7.12312	-0.055555
D009553	nimodipine	1	16	3410	51523	14	854	62930	11319283	0.016129	0.004276	868	0.058824	0.057067	17	0.944337	0.125194	7.12312	-0.055555
C030814	menatetrenone	1	16	3410	51523	52	1519	62892	11318618	0.0331	0.004514	1571	0.058824	0.057067	17	0.944337	0.125194	7.12312	-0.055555
C060347	lanreotide	1	16	3410	51523	15	4903	62929	11315234	0.00305	0.000786	4918	0.058824	0.057067	17	0.944337	0.125194	7.12312	-0.055555
D000900	antibacterial agent	6	92	3405	51447	179	12723	62765	11307414	0.013874	0.00103	12902	0.061224	0.024218	98	0.985386	0.431151	2.25208	-0.034909
D008239	lysine	135	2046	3276	49493	454	25381	62490	11294756	0.017573	0.000817	25835	0.061898	0.00516	2181	0.996846	0.834537	1.19072	-0.03484
C007734	flunisolide	3	46	3408	51493	26	2137	62918	11318000	0.01202	0.002343	2163	0.061224	0.034249	49	0.985399	0.306313	3.16999	-0.024673
C516667	pazopanib	3	46	3408	51493	123	21107	62821	11299030	0.005794	0.000521	21230	0.061224	0.034249	49	0.985399	0.306313	3.16999	-0.024673
C028457	cyamemazine	4	61	3407	51478	40	4781	62904	11315356	0.008297	0.001306	4821	0.061538	0.029807	65	0.990786	0.360064	2.72633	-0.017925
D007252	influenza vaccine	6	91	3405	51448	134	9286	62810	11310851	0.014225	0.00122	9420	0.061856	0.024459	97	0.996234	0.435776	2.2775	-0.008945
D017334	teicoplanin	8	121	3403	51418	83	3916	62861	11316221	0.020755	0.002254	3999	0.062016	0.021235	129	0.998982	0.488037	2.04486	-0.002786
C013710	guaiacolsulfonic acid	0	0	3411	51539	0	18	62944	11320119	0	0	18	0	0	0	0	0	0	0
C017717	sodium thiosulfate	0	5	3411	51534	1	207	62943	11319930	0.004808	0.004796	208	0	0	5	0	0	0	0
C026166	theanine	0	0	3411	51539	0	183	62944	11319954	0	0	183	0	0	0	0	0	0	0
D007050	ibogaine	0	0	3411	51539	0	22	62944	11320115	0	0	22	0	0	0	0	0	0	0
C038366	ibudilast	0	1	3411	51538	17	261	62927	11319876	0.061151	0.014371	278	0	0	1	0	0	0	0
C020371	indobufen	0	2	3411	51537	0	98	62944	11320039	0	0	98	0	0	2	0	0	0	0
C055357	ioxilan	0	3	3411	51536	1	158	62943	11319979	0.006289	0.006269	159	0	0	3	0	0	0	0
C000589393	olaratumab	0	0	3411	51539	3	456	62941	11319681	0.006536	0.003761	459	0	0	0	0	0	0	0
C057937	iomeprol	0	19	3411	51520	0	424	62944	11319713	0	0	424	0	0	19	0	0	0	0
C120953	imidafenacin	0	0	3411	51539	11	354	62933	11319783	0.030137	0.008949	365	0	0	0	0	0	0	0
C029899	imidazole	0	0	3411	51539	0	39	62944	11320098	0	0	39	0	0	0	0	0	0	0
C000629782	talimogene laherparepvec	0	2	3411	51537	3	792	62941	11319345	0.003774	0.002175	795	0	0	2	0	0	0	0
D007203	indigo carmine	0	1	3411	51538	1	54	62943	11320083	0.018182	0.018016	55	0	0	1	0	0	0	0
C060022	indomethacin farnesil	0	0	3411	51539	12	90	62932	11320047	0.117647	0.031902	102	0	0	0	0	0	0	0
D007217	indoramin	0	0	3411	51539	3	122	62941	11320015	0.024	0.013689	125	0	0	0	0	0	0	0
C430592	ixabepilone	0	2	3411	51537	21	1863	62923	11318274	0.011146	0.002419	1884	0	0	2	0	0	0	0
C486592	ingenol mebutate	0	5	3411	51534	0	5075	62944	11315062	0	0	5075	0	0	5	0	0	0	0
C078452	ziconotide	0	1	3411	51538	6	2136	62938	11318001	0.002801	0.001142	2142	0	0	1	0	0	0	0
C093233	iobitridol	0	21	3411	51518	0	200	62944	11319937	0	0	200	0	0	21	0	0	0	0
D015570	josamycin	0	7	3411	51532	2	185	62942	11319952	0.010695	0.007522	187	0	0	7	0	0	0	0
C033300	iotrolan	0	1	3411	51538	0	15	62944	11320122	0	0	15	0	0	1	0	0	0	0
C002587	ioxitalamic acid	0	6	3411	51533	0	341	62944	11319796	0	0	341	0	0	6	0	0	0	0
C073028	suplatast	0	0	3411	51539	10	161	62934	11319976	0.05848	0.017944	171	0	0	0	0	0	0	0
C572941	ipragliflozin	0	1	3411	51538	6	257	62938	11319880	0.022814	0.009207	263	0	0	1	0	0	0	0
D007490	iproniazid	0	0	3411	51539	0	21	62944	11320116	0	0	21	0	0	0	0	0	0	0
C102714	irofulven	0	0	3411	51539	0	10	62944	11320127	0	0	10	0	0	0	0	0	0	0
D019802	succinic acid	0	4	3411	51535	2	100	62942	11320037	0.019608	0.013728	102	0	0	4	0	0	0	0
C000622087	SAR650984	0	2	3411	51537	2	201	62942	11319936	0.009852	0.006932	203	0	0	2	0	0	0	0
D007520	isocarboxazid	0	0	3411	51539	0	68	62944	11320069	0	0	68	0	0	0	0	0	0	0
C072630	isopropyl unoprostone	0	0	3411	51539	2	81	62942	11320056	0.024096	0.016832	83	0	0	0	0	0	0	0
C025484	isosulfan blue	0	0	3411	51539	0	100	62944	11320037	0	0	100	0	0	0	0	0	0	0
C111599	istradefylline	0	0	3411	51539	1	144	62943	11319993	0.006897	0.006873	145	0	0	0	0	0	0	0
C545203	ivacaftor	0	0	3411	51539	16	15390	62928	11304747	0.001039	0.00026	15406	0	0	0	0	0	0	0
C549079	ixekizumab	0	7	3411	51532	18	10904	62926	11309233	0.001648	0.000388	10922	0	0	7	0	0	0	0
D013300	streptokinase	0	6	3411	51533	1	296	62943	11319841	0.003367	0.003361	297	0	0	6	0	0	0	0
C000603932	Sebelipase alfa	0	1	3411	51538	1	355	62943	11319782	0.002809	0.002805	356	0	0	1	0	0	0	0
C512998	tavaborole	0	1	3411	51538	0	695	62944	11319442	0	0	695	0	0	1	0	0	0	0
D007650	ketanserin	0	0	3411	51539	0	16	62944	11320121	0	0	16	0	0	0	0	0	0	0
D012844	cholecystokinin 8	0	1	3411	51538	0	134	62944	11320003	0	0	134	0	0	1	0	0	0	0
D016698	99mTc-pyrophosphate	0	0	3411	51539	0	26	62944	11320111	0	0	26	0	0	0	0	0	0	0
D011794	quercetin	1	0	3410	51539	0	340	62944	11319797	0	0	340	0	0	1	0	0	0	0
C488233	talniflumate	0	0	3411	51539	0	38	62944	11320099	0	0	38	0	0	0	0	0	0	0
C035032	sofalcone	0	1	3411	51538	19	223	62925	11319914	0.078512	0.01729	242	0	0	1	0	0	0	0
C561435	sonidegib	0	2	3411	51537	0	298	62944	11319839	0	0	298	0	0	2	0	0	0	0
C063449	zileuton	0	2	3411	51537	4	560	62940	11319577	0.007092	0.003534	564	0	0	2	0	0	0	0
C022172	zotepine	0	0	3411	51539	5	518	62939	11319619	0.00956	0.004255	523	0	0	0	0	0	0	0
D013459	sulfur hexafluoride	0	2	3411	51537	0	314	62944	11319823	0	0	314	0	0	2	0	0	0	0
C534068	tasisulam	0	1	3411	51538	0	14	62944	11320123	0	0	14	0	0	1	0	0	0	0
D013412	sulfadimethoxine	0	0	3411	51539	0	17	62944	11320120	0	0	17	0	0	0	0	0	0	0
D013827	thiabendazole	0	2	3411	51537	2	185	62942	11319952	0.010695	0.007522	187	0	0	2	0	0	0	0
D012673	semustine	0	0	3411	51539	4	135	62940	11320002	0.028777	0.01418	139	0	0	0	0	0	0	0
D029921	Trifolium	0	0	3411	51539	0	45	62944	11320092	0	0	45	0	0	0	0	0	0	0
C475457	methyl aminolevulinate	0	1	3411	51538	0	68	62944	11320069	0	0	68	0	0	1	0	0	0	0
D013941	thymine	0	0	3411	51539	2	19	62942	11320118	0.095238	0.064056	21	0	0	0	0	0	0	0
C028665	ulinastatin	0	3	3411	51536	8	279	62936	11319858	0.027875	0.009717	287	0	0	3	0	0	0	0
D011562	psilocybine	0	0	3411	51539	0	26	62944	11320111	0	0	26	0	0	0	0	0	0	0
C577506	turoctocog alfa	0	1	3411	51538	0	91	62944	11320046	0	0	91	0	0	1	0	0	0	0
C016767	sulprostone	0	0	3411	51539	2	70	62942	11320067	0.027778	0.019367	72	0	0	0	0	0	0	0
C040971	tixocortol	0	8	3411	51531	2	260	62942	11319877	0.007634	0.005377	262	0	0	8	0	0	0	0
C011962	oxetorone	0	0	3411	51539	2	119	62942	11320018	0.016529	0.011591	121	0	0	0	0	0	0	0
C046650	quinagolide	0	0	3411	51539	1	94	62943	11320043	0.010526	0.010471	95	0	0	0	0	0	0	0
C464660	obeticholic acid	0	2	3411	51537	2	4075	62942	11316062	0.000491	0.000347	4077	0	0	2	0	0	0	0
C002051	octotiamine	0	0	3411	51539	0	18	62944	11320119	0	0	18	0	0	0	0	0	0	0
D013852	thiotepa	0	11	3411	51528	111	3627	62833	11316510	0.029695	0.002776	3738	0	0	11	0	0	0	0
C005180	orgotein	0	0	3411	51539	8	48	62936	11320089	0.142857	0.046761	56	0	0	0	0	0	0	0
D009963	orotic acid	0	0	3411	51539	0	23	62944	11320114	0	0	23	0	0	0	0	0	0	0
C485333	tafluprost	0	10	3411	51529	1	1656	62943	11318481	0.000604	0.000603	1657	0	0	10	0	0	0	0
C119141	Ospemifene	0	0	3411	51539	0	2443	62944	11317694	0	0	2443	0	0	0	0	0	0	0
C084593	sulthiame	0	0	3411	51539	2	268	62942	11319869	0.007407	0.005218	270	0	0	0	0	0	0	0
D010094	oxonic acid	0	3	3411	51536	187	2416	62757	11317721	0.07184	0.005061	2603	0	0	3	0	0	0	0
C000425	oxazolam	0	1	3411	51538	6	120	62938	11320017	0.047619	0.018972	126	0	0	1	0	0	0	0
C000647429	cenegermin	0	0	3411	51539	0	488	62944	11319649	0	0	488	0	0	0	0	0	0	0
C008735	oxolamine	0	0	3411	51539	0	15	62944	11320122	0	0	15	0	0	0	0	0	0	0
C119593	oxomemazine	0	0	3411	51539	1	118	62943	11320019	0.008403	0.008368	119	0	0	0	0	0	0	0
D010126	ozone	0	0	3411	51539	0	22	62944	11320115	0	0	22	0	0	0	0	0	0	0
C029728	4-phenylenediamine	0	0	3411	51539	0	4	62944	11320133	0	0	4	0	0	0	0	0	0	0
C057773	sobuzoxane	0	0	3411	51539	0	32	62944	11320105	0	0	32	0	0	0	0	0	0	0
D017323	dihematoporphyrin ether	0	0	3411	51539	1	305	62943	11319832	0.003268	0.003263	306	0	0	0	0	0	0	0
C000609666	uridine triacetate	0	1	3411	51538	0	76	62944	11320061	0	0	76	0	0	1	0	0	0	0
D013496	suprofen	0	2	3411	51537	1	22	62943	11320115	0.043478	0.042523	23	0	0	2	0	0	0	0
D013954	thyroglobulin	0	0	3411	51539	0	79	62944	11320058	0	0	79	0	0	0	0	0	0	0
C447442	somatrem	0	0	3411	51539	0	179	62944	11319958	0	0	179	0	0	0	0	0	0	0
C005696	salicin	0	0	3411	51539	0	45	62944	11320092	0	0	45	0	0	0	0	0	0	0
C061972	Sm-EDTMP	0	1	3411	51538	4	190	62940	11319947	0.020619	0.010202	194	0	0	1	0	0	0	0
C402769	tipifarnib	0	0	3411	51539	0	57	62944	11320080	0	0	57	0	0	0	0	0	0	0
C013341	zipeprol	0	0	3411	51539	0	12	62944	11320125	0	0	12	0	0	0	0	0	0	0
C065369	tuaminoheptane	0	4	3411	51535	3	136	62941	11320001	0.021583	0.012326	139	0	0	4	0	0	0	0
D012715	sesame oil	0	0	3411	51539	2	25	62942	11320112	0.074074	0.050401	27	0	0	0	0	0	0	0
D027622	Crocus	0	0	3411	51539	0	19	62944	11320118	0	0	19	0	0	0	0	0	0	0
C092797	safinamide	0	1	3411	51538	0	406	62944	11319731	0	0	406	0	0	1	0	0	0	0
D012980	sodium salicylate	0	2	3411	51537	0	173	62944	11319964	0	0	173	0	0	2	0	0	0	0
D012521	sarcosine	0	0	3411	51539	0	5	62944	11320132	0	0	5	0	0	0	0	0	0	0
C019552	Saridon	0	0	3411	51539	0	18	62944	11320119	0	0	18	0	0	0	0	0	0	0
C016724	secnidazole	0	0	3411	51539	0	178	62944	11319959	0	0	178	0	0	0	0	0	0	0
C055267	tandospirone	0	1	3411	51538	14	340	62930	11319797	0.039548	0.010359	354	0	0	1	0	0	0	0
C484278	semagacestat	0	0	3411	51539	0	2	62944	11320135	0	0	2	0	0	0	0	0	0	0
D017337	sermorelin	0	0	3411	51539	0	25	62944	11320112	0	0	25	0	0	0	0	0	0	0
D029861	Tamarindus	0	0	3411	51539	0	6	62944	11320131	0	0	6	0	0	0	0	0	0	0
C066304	sertindole	0	0	3411	51539	0	115	62944	11320022	0	0	115	0	0	0	0	0	0	0
C050605	setiptiline	0	0	3411	51539	1	57	62943	11320080	0.017241	0.017092	58	0	0	0	0	0	0	0
D013414	sulfaguanidine	0	0	3411	51539	0	5	62944	11320132	0	0	5	0	0	0	0	0	0	0
C515040	tedizolid phosphate	0	2	3411	51537	2	279	62942	11319858	0.007117	0.005015	281	0	0	2	0	0	0	0
D012981	sodium tetradecyl sulfate	0	0	3411	51539	0	110	62944	11320027	0	0	110	0	0	0	0	0	0	0
C550616	solanezumab	0	0	3411	51539	0	5	62944	11320132	0	0	5	0	0	0	0	0	0	0
C003468	tiaramide	0	0	3411	51539	8	134	62936	11320003	0.056338	0.019349	142	0	0	0	0	0	0	0
D013134	spiperone	0	0	3411	51539	0	6	62944	11320131	0	0	6	0	0	0	0	0	0	0
D013311	streptozocin	0	0	3411	51539	5	153	62939	11319984	0.031646	0.013927	158	0	0	0	0	0	0	0
C034094	sulfabenzamide	0	0	3411	51539	0	18	62944	11320119	0	0	18	0	0	0	0	0	0	0
D013419	sulfamethizole	0	0	3411	51539	1	157	62943	11319980	0.006329	0.006309	158	0	0	0	0	0	0	0
C003366	sulfosalicylic acid	0	0	3411	51539	0	2	62944	11320135	0	0	2	0	0	0	0	0	0	0
C112765	tanespimycin	0	0	3411	51539	0	28	62944	11320109	0	0	28	0	0	0	0	0	0	0
D016284	99mTc-pentetate	0	0	3411	51539	0	4	62944	11320133	0	0	4	0	0	0	0	0	0	0
D017263	99mTc-mertiatide	0	0	3411	51539	0	70	62944	11320067	0	0	70	0	0	0	0	0	0	0
C017951	teclozan	0	0	3411	51539	0	2	62944	11320135	0	0	2	0	0	0	0	0	0	0
D013713	teniposide	0	0	3411	51539	8	399	62936	11319738	0.019656	0.006881	407	0	0	0	0	0	0	0
C018674	tetrahydrofuran	0	1	3411	51538	0	2	62944	11320135	0	0	2	0	0	1	0	0	0	0
C000625213	tezacaftor	0	0	3411	51539	4	4337	62940	11315800	0.000921	0.000461	4341	0	0	0	0	0	0	0
D013847	thiethylperazine	0	3	3411	51536	3	204	62941	11319933	0.014493	0.008307	207	0	0	3	0	0	0	0
D013849	thimerosal	0	0	3411	51539	2	45	62942	11320092	0.042553	0.029442	47	0	0	0	0	0	0	0
D013868	thioinosine	0	0	3411	51539	0	1	62944	11320136	0	0	1	0	0	0	0	0	0	0
D016305	thymopentin	1	0	3410	51539	2	44	62942	11320093	0.043478	0.030068	46	0	0	1	0	0	0	0
D057073	thyrotropin alfa	0	3	3411	51536	0	562	62944	11319575	0	0	562	0	0	3	0	0	0	0
C031173	tiropramide	0	2	3411	51537	0	41	62944	11320096	0	0	41	0	0	2	0	0	0	0
C551661	tivantinib	0	0	3411	51539	2	25	62942	11320112	0.074074	0.050401	27	0	0	0	0	0	0	0
D015645	tylosin	0	0	3411	51539	0	2	62944	11320135	0	0	2	0	0	0	0	0	0	0
D014439	tyramine	0	0	3411	51539	0	15	62944	11320122	0	0	15	0	0	0	0	0	0	0
C020549	zomepirac	0	0	3411	51539	0	36	62944	11320101	0	0	36	0	0	0	0	0	0	0
C006477	alphaxalone	0	0	3411	51539	0	4	62944	11320133	0	0	4	0	0	0	0	0	0	0
C033418	alphadolone	0	0	3411	51539	0	4	62944	11320133	0	0	4	0	0	0	0	0	0	0
D003851	deoxyribonuclease	0	0	3411	51539	0	13	62944	11320124	0	0	13	0	0	0	0	0	0	0
C004605	butyl aminobenzoate	0	1	3411	51538	1	54	62943	11320083	0.018182	0.018016	55	0	0	1	0	0	0	0
C113825	quinupristin	0	3	3411	51536	1	133	62943	11320004	0.007463	0.007435	134	0	0	3	0	0	0	0
C113826	dalfopristin	0	3	3411	51536	1	133	62943	11320004	0.007463	0.007435	134	0	0	3	0	0	0	0
D002708	Chlorella	0	0	3411	51539	1	201	62943	11319936	0.00495	0.004938	202	0	0	0	0	0	0	0
C521273	azilsartan	0	1	3411	51538	12	192	62932	11319945	0.058824	0.016474	204	0	0	1	0	0	0	0
D013413	sulfadoxine	0	2	3411	51537	3	334	62941	11319803	0.008902	0.005117	337	0	0	2	0	0	0	0
C014546	ethynodiol	0	0	3411	51539	0	433	62944	11319704	0	0	433	0	0	0	0	0	0	0
C543519	avibactam	0	6	3411	51533	2	449	62942	11319688	0.004435	0.003129	451	0	0	6	0	0	0	0
Y008	potassium aspartate	0	30	3411	51509	10	521	62934	11319616	0.018832	0.005899	531	0	0	30	0	0	0	0
C519491	ceftolozane	0	10	3411	51529	5	553	62939	11319584	0.008961	0.003989	558	0	0	10	0	0	0	0
C502994	saxagliptin	0	9	3411	51530	3	2310	62941	11317827	0.001297	0.000748	2313	0	0	9	0	0	0	0
C000613754	tipiracil	0	25	3411	51514	15	5208	62929	11314929	0.002872	0.00074	5223	0	0	25	0	0	0	0
D005446	fluocinolone acetonide	0	5	3411	51534	11	2056	62933	11318081	0.005322	0.0016	2067	0	0	5	0	0	0	0
D002045	bupivacaine	0	27	3411	51512	20	11863	62924	11308274	0.001683	0.000376	11883	0	0	27	0	0	0	0
D006728	hormone	0	1	3411	51538	34	2451	62910	11317686	0.013682	0.00233	2485	0	0	1	0	0	0	0
D000077212	ropivacaine	0	8	3411	51531	9	2974	62935	11317163	0.003017	0.001004	2983	0	0	8	0	0	0	0
D000077554	levobupivacaine	0	1	3411	51538	3	524	62941	11319613	0.005693	0.003277	527	0	0	1	0	0	0	0
D008610	menthol	0	31	3411	51508	9	2686	62935	11317451	0.00334	0.001111	2695	0	0	31	0	0	0	0
D000077423	polidocanol	0	0	3411	51539	4	571	62940	11319566	0.006957	0.003466	575	0	0	0	0	0	0	0
C065257	biapenem	0	3	3411	51536	30	310	62914	11319827	0.088235	0.015382	340	0	0	3	0	0	0	0
C031927	hydroquinone	0	1	3411	51538	1	663	62943	11319474	0.001506	0.001505	664	0	0	1	0	0	0	0
D016853	muromonab-CD3	0	1	3411	51538	13	341	62931	11319796	0.036723	0.009996	354	0	0	1	0	0	0	0
D008715	methionine	0	7	3411	51532	3	384	62941	11319753	0.007752	0.004458	387	0	0	7	0	0	0	0
C569381	levomefolate	0	18	3411	51521	7	2850	62937	11317287	0.00245	0.000925	2857	0	0	18	0	0	0	0
D009271	naltrexone	0	9	3411	51530	41	21930	62903	11298207	0.001866	0.000291	21971	0	0	9	0	0	0	0
D008619	mepivacaine	0	8	3411	51531	3	1130	62941	11319007	0.002648	0.001527	1133	0	0	8	0	0	0	0
D004319	doxylamine	0	14	3411	51525	6	3668	62938	11316469	0.001633	0.000666	3674	0	0	14	0	0	0	0
C009935	prednisolone acetate	0	51	3411	51488	63	5581	62881	11314556	0.011162	0.001398	5644	0	0	51	0	0	0	0
D004998	ethiodized oil	0	3	3411	51536	21	903	62923	11319234	0.022727	0.004903	924	0	0	3	0	0	0	0
Z025	antiacne drug	0	1	3411	51538	0	80745	62944	11239392	0	0	80745	0	0	1	0	0	0	0
D014148	tranexamic acid	0	68	3411	51471	173	5677	62771	11314460	0.029573	0.002215	5850	0	0	68	0	0	0	0
D013759	dronabinol	0	73	3411	51466	156	12847	62788	11307290	0.011997	0.000955	13003	0	0	73	0	0	0	0
D014238	trichloroacetic acid	0	0	3411	51539	1	49	62943	11320088	0.02	0.019799	50	0	0	0	0	0	0	0
D008774	methylphenidate	0	61	3411	51478	79	54243	62865	11265894	0.001454	0.000164	54322	0	0	61	0	0	0	0
C531549	rucaparib	0	6	3411	51533	3	4785	62941	11315352	0.000627	0.000362	4788	0	0	6	0	0	0	0
C543529	vedolizumab	0	16	3411	51523	82	18375	62862	11301762	0.004443	0.00049	18457	0	0	16	0	0	0	0
D006908	hydroxyprogesterone	0	0	3411	51539	0	146	62944	11319991	0	0	146	0	0	0	0	0	0	0
D011374	progesterone	0	19	3411	51520	67	13639	62877	11306498	0.004888	0.000596	13706	0	0	19	0	0	0	0
D019788	fluorodeoxyglucose F18	1	0	3410	51539	4	124	62940	11320013	0.03125	0.015379	128	0	0	1	0	0	0	0
D014920	wine	0	1	3411	51538	0	199	62944	11319938	0	0	199	0	0	1	0	0	0	0
D012969	sodium fluoride	0	20	3411	51519	20	2209	62924	11317928	0.008973	0.001997	2229	0	0	20	0	0	0	0
D006221	halothane	0	3	3411	51536	0	150	62944	11319987	0	0	150	0	0	3	0	0	0	0
D012118	resorcinol	0	0	3411	51539	0	27	62944	11320110	0	0	27	0	0	0	0	0	0	0
D006705	homeopathy	0	17	3411	51522	20	2624	62924	11317513	0.007564	0.001685	2644	0	0	17	0	0	0	0
D000077593	reboxetine	0	0	3411	51539	1	589	62943	11319548	0.001695	0.001693	590	0	0	0	0	0	0	0
C017959	choline magnesium trisalicylate	0	0	3411	51539	0	48	62944	11320089	0	0	48	0	0	0	0	0	0	0
C029261	phenethylamine	0	0	3411	51539	0	22	62944	11320115	0	0	22	0	0	0	0	0	0	0
D005666	fursultiamin	0	1	3411	51538	29	623	62915	11319514	0.044479	0.008074	652	0	0	1	0	0	0	0
Z009	mineral supplement	0	28	3411	51511	26	2392	62918	11317745	0.010753	0.002097	2418	0	0	28	0	0	0	0
D010622	phencyclidine	0	0	3411	51539	2	426	62942	11319711	0.004673	0.003297	428	0	0	0	0	0	0	0
D006634	histamine H1 antagonist	0	8	3411	51531	33	2282	62911	11317855	0.014255	0.002464	2315	0	0	8	0	0	0	0
D003687	dehydroepiandrosterone	0	4	3411	51535	6	2859	62938	11317278	0.002094	0.000854	2865	0	0	4	0	0	0	0
D018817	methylenedioxymethamphetamine	0	0	3411	51539	0	761	62944	11319376	0	0	761	0	0	0	0	0	0	0
D015104	methylenedioxyamphetamine	0	0	3411	51539	0	99	62944	11320038	0	0	99	0	0	0	0	0	0	0
D008751	methylene blue	0	16	3411	51523	4	1341	62940	11318796	0.002974	0.001485	1345	0	0	16	0	0	0	0
D000068898	raltegravir	0	29	3411	51510	55	12762	62889	11307375	0.004291	0.000577	12817	0	0	29	0	0	0	0
D000077335	desflurane	0	9	3411	51530	10	1379	62934	11318758	0.007199	0.002268	1389	0	0	9	0	0	0	0
D010131	p-aminosalicylic acid	0	1	3411	51538	10	2052	62934	11318085	0.00485	0.00153	2062	0	0	1	0	0	0	0
C025667	prothrombin complex concentrate	0	30	3411	51509	1	2886	62943	11317251	0.000346	0.000346	2887	0	0	30	0	0	0	0
D009278	naphazoline	0	8	3411	51531	9	2542	62935	11317595	0.003528	0.001174	2551	0	0	8	0	0	0	0
D011318	prilocaine	0	61	3411	51478	55	6615	62889	11313522	0.008246	0.001107	6670	0	0	61	0	0	0	0
D014810	vitamin E	0	10	3411	51529	0	708	62944	11319429	0	0	708	0	0	10	0	0	0	0
C571216	brodalumab	0	2	3411	51537	5	575	62939	11319562	0.008621	0.003839	580	0	0	2	0	0	0	0
D000069478	lisdexamfetamine	1	0	3410	51539	2	17632	62942	11302505	0.000113	8e-05	17634	0	0	1	0	0	0	0
D012254	ribavirin	0	78	3411	51461	555	101235	62389	11218902	0.005452	0.000231	101790	0	0	78	0	0	0	0
D014364	tryptophan	0	0	3411	51539	2	352	62942	11319785	0.00565	0.003984	354	0	0	0	0	0	0	0
C005308	nitroxoline	0	1	3411	51538	0	27	62944	11320110	0	0	27	0	0	1	0	0	0	0
D000527	prostaglandin E1	0	23	3411	51516	47	4446	62897	11315691	0.010461	0.001518	4493	0	0	23	0	0	0	0
D006821	hyaluronoglucosaminidase	0	3	3411	51536	3	666	62941	11319471	0.004484	0.002583	669	0	0	3	0	0	0	0
D014975	lutein	0	68	3411	51471	11	3158	62933	11316979	0.003471	0.001045	3169	0	0	68	0	0	0	0
C406662	prucalopride	0	1	3411	51538	1	499	62943	11319638	0.002	0.001998	500	0	0	1	0	0	0	0
C005548	pramoxine	0	12	3411	51527	8	839	62936	11319298	0.009445	0.003324	847	0	0	12	0	0	0	0
C410216	Folfox protocol	0	0	3411	51539	15	459	62929	11319678	0.031646	0.008041	474	0	0	0	0	0	0	0
D006895	hydroxyethyl starch	0	48	3411	51491	7	652	62937	11319485	0.010622	0.003993	659	0	0	48	0	0	0	0
D013213	starch	0	18	3411	51521	6	1097	62938	11319040	0.00544	0.002215	1103	0	0	18	0	0	0	0
C000596550	lanadelumab	0	0	3411	51539	0	601	62944	11319536	0	0	601	0	0	0	0	0	0	0
D005445	flunitrazepam	0	29	3411	51510	98	5896	62846	11314241	0.01635	0.001638	5994	0	0	29	0	0	0	0
D006912	hydroxyquinoline	0	1	3411	51538	0	84	62944	11320053	0	0	84	0	0	1	0	0	0	0
D008730	methoxsalen	0	0	3411	51539	5	431	62939	11319706	0.011468	0.005099	436	0	0	0	0	0	0	0
D000068882	paliperidone	0	11	3411	51528	13	36742	62931	11283395	0.000354	9.8e-05	36755	0	0	11	0	0	0	0
D001569	benzodiazepine	0	13	3411	51526	21	3983	62923	11316154	0.005245	0.001141	4004	0	0	13	0	0	0	0
D004164	bisphosphonate	0	1	3411	51538	20	661	62924	11319476	0.029369	0.00647	681	0	0	1	0	0	0	0
D054328	proton pump inhibitor	0	16	3411	51523	18	927	62926	11319210	0.019048	0.004447	945	0	0	16	0	0	0	0
D010882	piperonyl butoxide	0	0	3411	51539	0	347	62944	11319790	0	0	347	0	0	0	0	0	0	0
D003913	dextroamphetamine	0	29	3411	51510	40	38999	62904	11281138	0.001025	0.000162	39039	0	0	29	0	0	0	0
C527525	teriflunomide	0	8	3411	51531	39	24853	62905	11295284	0.001567	0.000251	24892	0	0	8	0	0	0	0
C000601773	risankizumab	0	0	3411	51539	0	360	62944	11319777	0	0	360	0	0	0	0	0	0	0
D015735	mifepristone	0	9	3411	51530	6	6006	62938	11314131	0.000998	0.000407	6012	0	0	9	0	0	0	0
C529236	docosanol	0	2	3411	51537	13	11792	62931	11308345	0.001101	0.000305	11805	0	0	2	0	0	0	0
C521013	veliparib	0	3	3411	51536	4	441	62940	11319696	0.008989	0.004474	445	0	0	3	0	0	0	0
C585405	paritaprevir	0	23	3411	51516	40	15573	62904	11304564	0.002562	0.000405	15613	0	0	23	0	0	0	0
D010447	peptide hydrolase	0	0	3411	51539	6	272	62938	11319865	0.021583	0.008716	278	0	0	0	0	0	0	0
D019438	ritonavir	0	56	3411	51483	183	50902	62761	11269235	0.003582	0.000264	51085	0	0	56	0	0	0	0
C513486	linifanib	0	0	3411	51539	0	30	62944	11320107	0	0	30	0	0	0	0	0	0	0
D010894	piroxicam	0	53	3411	51486	46	5574	62898	11314563	0.008185	0.001202	5620	0	0	53	0	0	0	0
C059451	lornoxicam	0	7	3411	51532	14	626	62930	11319511	0.021875	0.005782	640	0	0	7	0	0	0	0
D000077285	rimonabant	0	7	3411	51532	0	113	62944	11320024	0	0	113	0	0	7	0	0	0	0
D019772	topotecan	0	6	3411	51533	120	4490	62824	11315647	0.02603	0.002345	4610	0	0	6	0	0	0	0
D008937	mitomycin	0	5	3411	51534	69	2272	62875	11317865	0.029475	0.003496	2341	0	0	5	0	0	0	0
D005672	fusidic acid	0	79	3411	51460	14	2296	62930	11317841	0.006061	0.001615	2310	0	0	79	0	0	0	0
D009113	muramidase	0	2	3411	51537	15	378	62929	11319759	0.038168	0.009665	393	0	0	2	0	0	0	0
D010879	piperazines	0	0	3411	51539	1	59	62943	11320078	0.016667	0.016527	60	0	0	0	0	0	0	0
C044237	Haemophilus influenzae type b vaccine	0	1	3411	51538	8	239	62936	11319898	0.032389	0.011264	247	0	0	1	0	0	0	0
D010653	phenylbutazone	0	2	3411	51537	7	171	62937	11319966	0.039326	0.014569	178	0	0	2	0	0	0	0
D010665	phenylpropanolamine	0	7	3411	51532	6	880	62938	11319257	0.006772	0.002755	886	0	0	7	0	0	0	0
D010632	pheniramine	0	9	3411	51530	6	542	62938	11319595	0.010949	0.004445	548	0	0	9	0	0	0	0
C021650	hydrocortisone acetate	0	24	3411	51515	23	2793	62921	11317344	0.008168	0.001696	2816	0	0	24	0	0	0	0
D001558	benzethonium	0	0	3411	51539	4	122	62940	11320015	0.031746	0.015619	126	0	0	0	0	0	0	0
D012431	rutin	0	5	3411	51534	0	128	62944	11320009	0	0	128	0	0	5	0	0	0	0
D031162	Achillea	0	1	3411	51538	6	165	62938	11319972	0.035088	0.014071	171	0	0	1	0	0	0	0
D010876	pipemidic acid	0	5	3411	51534	0	43	62944	11320094	0	0	43	0	0	5	0	0	0	0
D015376	nimustine	0	0	3411	51539	8	128	62936	11320009	0.058824	0.020176	136	0	0	0	0	0	0	0
C562325	dolutegravir	0	11	3411	51528	24	10147	62920	11309990	0.00236	0.000481	10171	0	0	11	0	0	0	0
D016666	fluvoxamine	0	27	3411	51512	55	5812	62889	11314325	0.009374	0.001258	5867	0	0	27	0	0	0	0
D026023	permethrin	0	7	3411	51532	2	1237	62942	11318900	0.001614	0.00114	1239	0	0	7	0	0	0	0
C015121	dexbrompheniramine	0	0	3411	51539	2	161	62942	11319976	0.01227	0.008623	163	0	0	0	0	0	0	0
D008320	maltose	0	0	3411	51539	3	40	62941	11320097	0.069767	0.03885	43	0	0	0	0	0	0	0
D006632	histamine	0	2	3411	51537	3	379	62941	11319758	0.007853	0.004516	382	0	0	2	0	0	0	0
D007785	lactose	0	4	3411	51535	5	485	62939	11319652	0.010204	0.00454	490	0	0	4	0	0	0	0
D061389	pork regular insulin	0	9	3411	51530	4	773	62940	11319364	0.005148	0.002567	777	0	0	9	0	0	0	0
C062127	nadifloxacin	0	0	3411	51539	5	153	62939	11319984	0.031646	0.013927	158	0	0	0	0	0	0	0
D010645	phentermine	0	12	3411	51527	12	7154	62932	11312983	0.001675	0.000483	7166	0	0	12	0	0	0	0
C572255	ricolinostat	0	0	3411	51539	0	86	62944	11320051	0	0	86	0	0	0	0	0	0	0
D014282	trihexyphenidyl	0	25	3411	51514	21	4558	62923	11315579	0.004586	0.000998	4579	0	0	25	0	0	0	0
C051409	pegademase	0	0	3411	51539	4	99	62940	11320038	0.038835	0.019037	103	0	0	0	0	0	0	0
C042447	heleniene	0	0	3411	51539	3	68	62941	11320069	0.042254	0.023874	71	0	0	0	0	0	0	0
D008152	loxapine	0	32	3411	51507	5	3387	62939	11316750	0.001474	0.000659	3392	0	0	32	0	0	0	0
D020249	hormone replacement therapy	0	2	3411	51537	9	2569	62935	11317568	0.003491	0.001162	2578	0	0	2	0	0	0	0
D019829	nevirapine	0	21	3411	51518	38	12023	62906	11308114	0.003151	0.00051	12061	0	0	21	0	0	0	0
D000077563	norethindrone acetate	0	2	3411	51537	2	2185	62942	11317952	0.000914	0.000646	2187	0	0	2	0	0	0	0
D008982	molybdenum	0	0	3411	51539	0	55	62944	11320082	0	0	55	0	0	0	0	0	0	0
C098107	flibanserin	0	0	3411	51539	0	122	62944	11320015	0	0	122	0	0	0	0	0	0	0
C047759	delapril	0	4	3411	51535	2	137	62942	11320000	0.014388	0.010101	139	0	0	4	0	0	0	0
D005182	flavin-adenine dinucleotide	0	2	3411	51537	16	338	62928	11319799	0.045198	0.011041	354	0	0	2	0	0	0	0
C542595	riociguat	0	69	3411	51470	100	14054	62844	11306083	0.007065	0.000704	14154	0	0	69	0	0	0	0
D011732	pyridoxal phosphate	0	2	3411	51537	107	1175	62837	11318962	0.083463	0.007725	1282	0	0	2	0	0	0	0
D000077204	temozolomide	0	23	3411	51516	208	15189	62736	11304948	0.013509	0.00093	15397	0	0	23	0	0	0	0
C479460	lixisenatide	0	1	3411	51538	0	209	62944	11319928	0	0	209	0	0	1	0	0	0	0
D003894	desmopressin	0	31	3411	51508	12	6606	62932	11313531	0.001813	0.000523	6618	0	0	31	0	0	0	0
D000080044	trastuzumab emtansine	0	2	3411	51537	131	3685	62813	11316452	0.034329	0.002947	3816	0	0	2	0	0	0	0
D006582	hexachlorophene	0	1	3411	51538	1	88	62943	11320049	0.011236	0.011173	89	0	0	1	0	0	0	0
D000077276	lycopene	0	5	3411	51534	2	302	62942	11319835	0.006579	0.004637	304	0	0	5	0	0	0	0
C078007	methylprednisolone aceponate	0	3	3411	51536	8	327	62936	11319810	0.023881	0.008342	335	0	0	3	0	0	0	0
D008528	mefenamic acid	0	10	3411	51529	32	3401	62912	11316736	0.009321	0.00164	3433	0	0	10	0	0	0	0
D014266	trientine	0	0	3411	51539	0	191	62944	11319946	0	0	191	0	0	0	0	0	0	0
C000609799	rurioctocog alfa pegol	0	0	3411	51539	0	248	62944	11319889	0	0	248	0	0	0	0	0	0	0
D010419	pentamidine	0	32	3411	51507	108	3334	62836	11316803	0.031377	0.002972	3442	0	0	32	0	0	0	0
D031319	Aesculus	0	0	3411	51539	1	248	62943	11319889	0.004016	0.004008	249	0	0	0	0	0	0	0
D005469	fluorometholone	0	12	3411	51527	11	1694	62933	11318443	0.006452	0.001939	1705	0	0	12	0	0	0	0
C016167	triflusal	0	9	3411	51530	1	160	62943	11319977	0.006211	0.006192	161	0	0	9	0	0	0	0
D001548	benzalkonium	0	3	3411	51536	7	391	62937	11319746	0.017588	0.006589	398	0	0	3	0	0	0	0
D008656	mestranol	0	0	3411	51539	1	910	62943	11319227	0.001098	0.001097	911	0	0	0	0	0	0	0
D012103	batroxobin	0	1	3411	51538	0	74	62944	11320063	0	0	74	0	0	1	0	0	0	0
C027429	veralipride	0	1	3411	51538	0	16	62944	11320121	0	0	16	0	0	1	0	0	0	0
C042705	pegaspargase	0	2	3411	51537	109	8081	62835	11312056	0.013309	0.001266	8190	0	0	2	0	0	0	0
D014212	tretinoin	0	16	3411	51523	82	5680	62862	11314457	0.014231	0.00156	5762	0	0	16	0	0	0	0
C000604315	fremanezumab	0	0	3411	51539	0	1572	62944	11318565	0	0	1572	0	0	0	0	0	0	0
D005452	fluorescein	0	8	3411	51531	2	692	62942	11319445	0.002882	0.002035	694	0	0	8	0	0	0	0
D001712	biperiden	0	21	3411	51518	35	6038	62909	11314099	0.005763	0.000971	6073	0	0	21	0	0	0	0
C055139	pemirolast	0	1	3411	51538	0	57	62944	11320080	0	0	57	0	0	1	0	0	0	0
C010175	halazepam	0	0	3411	51539	0	38	62944	11320099	0	0	38	0	0	0	0	0	0	0
C053742	roxatidine	0	0	3411	51539	35	471	62909	11319666	0.06917	0.01128	506	0	0	0	0	0	0	0
C005717	proxymetacaine	0	3	3411	51536	1	694	62943	11319443	0.001439	0.001438	695	0	0	3	0	0	0	0
D009277	nandrolone	0	0	3411	51539	0	106	62944	11320031	0	0	106	0	0	0	0	0	0	0
D019382	human growth hormone	0	9	3411	51530	53	33371	62891	11286766	0.001586	0.000218	33424	0	0	9	0	0	0	0
D000078262	rifaximin	0	44	3411	51495	29	10043	62915	11310094	0.002879	0.000534	10072	0	0	44	0	0	0	0
D017828	rifabutin	0	9	3411	51530	9	1596	62935	11318541	0.005607	0.001864	1605	0	0	9	0	0	0	0
D004281	docosahexaenoic acid	0	2	3411	51537	2	818	62942	11319319	0.002439	0.001723	820	0	0	2	0	0	0	0
C015454	pitofenone	0	0	3411	51539	3	53	62941	11320084	0.053571	0.03009	56	0	0	0	0	0	0	0
C006069	mequitazine	0	1	3411	51538	18	502	62926	11319635	0.034615	0.008016	520	0	0	1	0	0	0	0
C031242	trimeprazine	0	50	3411	51489	27	3572	62917	11316565	0.007502	0.001438	3599	0	0	50	0	0	0	0
C013294	prosultiamine	0	1	3411	51538	7	76	62937	11320061	0.084337	0.030503	83	0	0	1	0	0	0	0
C041747	nitazoxanide	0	0	3411	51539	0	457	62944	11319680	0	0	457	0	0	0	0	0	0	0
D005650	fumarate	0	0	3411	51539	2	308	62942	11319829	0.006452	0.004547	310	0	0	0	0	0	0	0
D003707	demeclocycline	0	2	3411	51537	8	284	62936	11319853	0.027397	0.009553	292	0	0	2	0	0	0	0
C108128	frovatriptan	0	1	3411	51538	4	1008	62940	11319129	0.003953	0.001972	1012	0	0	1	0	0	0	0
D006722	honey	0	2	3411	51537	4	213	62940	11319924	0.018433	0.009131	217	0	0	2	0	0	0	0
D009921	metaproterenol	0	7	3411	51532	7	367	62937	11319770	0.018717	0.007008	374	0	0	7	0	0	0	0
C021702	lodoxamide	0	0	3411	51539	0	39	62944	11320098	0	0	39	0	0	0	0	0	0	0
C000606954	patisiran	0	1	3411	51538	0	565	62944	11319572	0	0	565	0	0	1	0	0	0	0
D017835	nedocromil	0	0	3411	51539	2	220	62942	11319917	0.009009	0.006342	222	0	0	0	0	0	0	0
D020799	pancrelipase	0	44	3411	51495	74	4495	62870	11315642	0.016196	0.001867	4569	0	0	44	0	0	0	0
D000077924	palonosetron	0	39	3411	51500	253	8072	62691	11312065	0.03039	0.001881	8325	0	0	39	0	0	0	0
D004103	iodoquinol	0	0	3411	51539	0	16	62944	11320121	0	0	16	0	0	0	0	0	0	0
C028936	troxipide	0	0	3411	51539	25	288	62919	11319849	0.079872	0.015323	313	0	0	0	0	0	0	0
C568813	dornase alfa	0	5	3411	51534	24	10639	62920	11309498	0.002251	0.000459	10663	0	0	5	0	0	0	0
D039321	Hydrastis	0	0	3411	51539	0	86	62944	11320051	0	0	86	0	0	0	0	0	0	0
D008042	linolenic acid	0	1	3411	51538	0	113	62944	11320024	0	0	113	0	0	1	0	0	0	0
C047723	benzophenone	0	0	3411	51539	0	27	62944	11320110	0	0	27	0	0	0	0	0	0	0
D008041	linoleic acid	0	0	3411	51539	0	144	62944	11319993	0	0	144	0	0	0	0	0	0	0
C058787	royal jelly	0	0	3411	51539	0	98	62944	11320039	0	0	98	0	0	0	0	0	0	0
D000069559	loteprednol etabonate	0	12	3411	51527	13	3278	62931	11316859	0.00395	0.001093	3291	0	0	12	0	0	0	0
C508887	retapamulin	0	2	3411	51537	2	709	62942	11319428	0.002813	0.001986	711	0	0	2	0	0	0	0
C010467	hydrotalcite	0	3	3411	51536	4	185	62940	11319952	0.021164	0.010469	189	0	0	3	0	0	0	0
D008472	medazepam	0	1	3411	51538	2	98	62942	11320039	0.02	0.014	100	0	0	1	0	0	0	0
C580789	betamethasone acetate	0	0	3411	51539	0	366	62944	11319771	0	0	366	0	0	0	0	0	0	0
C012714	aluminum phosphate	0	3	3411	51536	0	74	62944	11320063	0	0	74	0	0	3	0	0	0	0
C000598580	brigatinib	0	1	3411	51538	24	591	62920	11319546	0.039024	0.007809	615	0	0	1	0	0	0	0
C077990	flavopiridol	0	1	3411	51538	1	50	62943	11320087	0.019608	0.019415	51	0	0	1	0	0	0	0
D008463	mebendazole	0	1	3411	51538	0	652	62944	11319485	0	0	652	0	0	1	0	0	0	0
C088327	plerixafor	0	5	3411	51534	8	717	62936	11319420	0.011034	0.00388	725	0	0	5	0	0	0	0
D017258	medroxyprogesterone acetate	0	28	3411	51511	98	44788	62846	11275349	0.002183	0.00022	44886	0	0	28	0	0	0	0
D010303	paromomycin	0	1	3411	51538	0	107	62944	11320030	0	0	107	0	0	1	0	0	0	0
C106783	naratriptan	0	1	3411	51538	2	1643	62942	11318494	0.001216	0.000859	1645	0	0	1	0	0	0	0
C524459	rilotumumab	0	0	3411	51539	0	34	62944	11320103	0	0	34	0	0	0	0	0	0	0
C551398	trebananib	0	1	3411	51538	0	71	62944	11320066	0	0	71	0	0	1	0	0	0	0
C000625785	motesanib	0	0	3411	51539	0	29	62944	11320108	0	0	29	0	0	0	0	0	0	0
C557282	romosozumab	0	0	3411	51539	2	763	62942	11319374	0.002614	0.001846	765	0	0	0	0	0	0	0
D000067816	whey protein	0	4	3411	51535	0	187	62944	11319950	0	0	187	0	0	4	0	0	0	0
D010546	perphenazine	0	7	3411	51532	6	2456	62938	11317681	0.002437	0.000994	2462	0	0	7	0	0	0	0
C075773	phenylbutyrate	0	1	3411	51538	1	296	62943	11319841	0.003367	0.003361	297	0	0	1	0	0	0	0
D007486	ipecac	0	0	3411	51539	0	16	62944	11320121	0	0	16	0	0	0	0	0	0	0
D002212	Capsicum	1	0	3410	51539	5	196	62939	11319941	0.024876	0.010985	201	0	0	1	0	0	0	0
D043322	lactase	0	9	3411	51530	9	1102	62935	11319035	0.008101	0.002689	1111	0	0	9	0	0	0	0
D012967	sodium dodecyl sulfate	0	2	3411	51537	6	179	62938	11319958	0.032432	0.013024	185	0	0	2	0	0	0	0
C025136	phenylacetate	0	0	3411	51539	0	76	62944	11320061	0	0	76	0	0	0	0	0	0	0
C498826	nilotinib	0	72	3411	51467	149	20390	62795	11299747	0.007254	0.000592	20539	0	0	72	0	0	0	0
D006535	heptaminol	0	8	3411	51531	2	425	62942	11319712	0.004684	0.003304	427	0	0	8	0	0	0	0
D008694	methamphetamine	0	2	3411	51537	2	4249	62942	11315888	0.00047	0.000333	4251	0	0	2	0	0	0	0
D008127	lofepramine	0	1	3411	51538	0	426	62944	11319711	0	0	426	0	0	1	0	0	0	0
C036596	bifonazole	0	7	3411	51532	2	177	62942	11319960	0.011173	0.007856	179	0	0	7	0	0	0	0
D001963	bromelain	0	0	3411	51539	5	364	62939	11319773	0.01355	0.006019	369	0	0	0	0	0	0	0
C545186	florbetapir	0	0	3411	51539	0	38	62944	11320099	0	0	38	0	0	0	0	0	0	0
C032758	trolamine salicylate	0	2	3411	51537	4	536	62940	11319601	0.007407	0.00369	540	0	0	2	0	0	0	0
D010400	penicillin G	0	34	3411	51505	56	4761	62888	11315376	0.011625	0.001544	4817	0	0	34	0	0	0	0
D005476	fluphenazine	0	22	3411	51517	8	1934	62936	11318203	0.004119	0.001453	1942	0	0	22	0	0	0	0
C018176	bunazosin	0	3	3411	51536	8	146	62936	11319991	0.051948	0.017883	154	0	0	3	0	0	0	0
D008620	meprobamate	0	60	3411	51479	7	2328	62937	11317809	0.002998	0.001131	2335	0	0	60	0	0	0	0
D002019	bufexamac	0	0	3411	51539	1	51	62943	11320086	0.019231	0.019045	52	0	0	0	0	0	0	0
D001591	benzydamine	0	5	3411	51534	23	1322	62921	11318815	0.0171	0.003535	1345	0	0	5	0	0	0	0
D005474	fluoxymesterone	0	1	3411	51538	0	81	62944	11320056	0	0	81	0	0	1	0	0	0	0
D005442	flumazenil	0	20	3411	51519	8	630	62936	11319507	0.012539	0.004405	638	0	0	20	0	0	0	0
D011422	propionate	0	2	3411	51537	2	116	62942	11320021	0.016949	0.011883	118	0	0	2	0	0	0	0
D010696	phloroglucinol	0	144	3411	51395	31	3302	62913	11316835	0.009301	0.001663	3333	0	0	144	0	0	0	0
C010634	sodium borate	0	7	3411	51532	6	124	62938	11320013	0.046154	0.018402	130	0	0	7	0	0	0	0
D010633	phenmetrazine	0	0	3411	51539	0	14	62944	11320123	0	0	14	0	0	0	0	0	0	0
D005578	fosfomycin	0	46	3411	51493	26	2066	62918	11318071	0.012428	0.002422	2092	0	0	46	0	0	0	0
D001544	benperidol	0	0	3411	51539	0	191	62944	11319946	0	0	191	0	0	0	0	0	0	0
C029797	doxofylline	0	5	3411	51534	6	241	62938	11319896	0.024291	0.009796	247	0	0	5	0	0	0	0
D011738	pyrilamine	0	0	3411	51539	1	46	62943	11320091	0.021277	0.021049	47	0	0	0	0	0	0	0
D013917	thrombin	0	19	3411	51520	23	659	62921	11319478	0.033724	0.006912	682	0	0	19	0	0	0	0
C549035	mogamulizumab	0	3	3411	51536	8	376	62936	11319761	0.020833	0.007289	384	0	0	3	0	0	0	0
D014047	tolnaftate	0	5	3411	51534	1	510	62943	11319627	0.001957	0.001955	511	0	0	5	0	0	0	0
C005317	drotaverine	0	6	3411	51533	4	212	62940	11319925	0.018519	0.009173	216	0	0	6	0	0	0	0
D001729	bismuth	0	4	3411	51535	1	219	62943	11319918	0.004545	0.004535	220	0	0	4	0	0	0	0
D010830	physostigmine	0	0	3411	51539	1	55	62943	11320082	0.017857	0.017697	56	0	0	0	0	0	0	0
D011343	procaine	0	4	3411	51535	3	596	62941	11319541	0.005008	0.002884	599	0	0	4	0	0	0	0
D000929	tricyclic antidepressant	0	2	3411	51537	4	476	62940	11319661	0.008333	0.004149	480	0	0	2	0	0	0	0
C418863	pralatrexate	0	1	3411	51538	8	373	62936	11319764	0.020997	0.007345	381	0	0	1	0	0	0	0
D017135	desogestrel	0	2	3411	51537	11	6561	62933	11313576	0.001674	0.000504	6572	0	0	2	0	0	0	0
C406545	pegvisomant	0	9	3411	51530	1	2168	62943	11317969	0.000461	0.000461	2169	0	0	9	0	0	0	0
D010424	pentobarbital	0	1	3411	51538	0	510	62944	11319627	0	0	510	0	0	1	0	0	0	0
D010615	phenacetin	0	1	3411	51538	1	95	62943	11320042	0.010417	0.010362	96	0	0	1	0	0	0	0
D007455	iodine	0	18	3411	51521	16	3021	62928	11317116	0.005268	0.001314	3037	0	0	18	0	0	0	0
D010208	papaverine	0	40	3411	51499	5	619	62939	11319518	0.008013	0.003569	624	0	0	40	0	0	0	0
D000077604	fomepizole	0	0	3411	51539	0	37	62944	11320100	0	0	37	0	0	0	0	0	0	0
C035916	levodropropizine	0	1	3411	51538	3	117	62941	11320020	0.025	0.014252	120	0	0	1	0	0	0	0
D064730	dexrazoxane	0	4	3411	51535	11	835	62933	11319302	0.013002	0.003895	846	0	0	4	0	0	0	0
C015451	piretanide	0	18	3411	51521	4	281	62940	11319856	0.014035	0.006968	285	0	0	18	0	0	0	0
C575086	tofogliflozin	0	0	3411	51539	2	91	62942	11320046	0.021505	0.015042	93	0	0	0	0	0	0	0
D001971	bromocriptine	0	10	3411	51529	37	2284	62907	11317853	0.015941	0.0026	2321	0	0	10	0	0	0	0
D000068698	tenofovir	0	45	3411	51494	142	55516	62802	11264621	0.002551	0.000214	55658	0	0	45	0	0	0	0
D017265	procaterol	0	8	3411	51531	56	992	62888	11319145	0.053435	0.006947	1048	0	0	8	0	0	0	0
D003891	desipramine	0	8	3411	51531	33	1409	62911	11318728	0.022885	0.003938	1442	0	0	8	0	0	0	0
D005422	flavoxate	0	7	3411	51532	12	616	62932	11319521	0.019108	0.005463	628	0	0	7	0	0	0	0
D008704	methazolamide	0	6	3411	51533	2	213	62942	11319924	0.009302	0.006547	215	0	0	6	0	0	0	0
D016595	misoprostol	0	26	3411	51513	156	13665	62788	11306472	0.011287	0.000899	13821	0	0	26	0	0	0	0
D010869	pindolol	0	7	3411	51532	4	800	62940	11319337	0.004975	0.002481	804	0	0	7	0	0	0	0
D019782	riluzole	0	8	3411	51531	33	1150	62911	11318987	0.027895	0.004788	1183	0	0	8	0	0	0	0
D014268	trifluoperazine	0	4	3411	51535	3	1292	62941	11318845	0.002317	0.001336	1295	0	0	4	0	0	0	0
D014299	trimipramine	0	15	3411	51524	13	1572	62931	11318565	0.008202	0.002265	1585	0	0	15	0	0	0	0
C548876	drozitumab	0	0	3411	51539	0	18	62944	11320119	0	0	18	0	0	0	0	0	0	0
C060285	lacidipine	0	29	3411	51510	6	1069	62938	11319068	0.005581	0.002272	1075	0	0	29	0	0	0	0
D012110	reserpine	0	1	3411	51538	2	166	62942	11319971	0.011905	0.008368	168	0	0	1	0	0	0	0
D010368	pectin	0	0	3411	51539	1	78	62943	11320059	0.012658	0.012578	79	0	0	0	0	0	0	0
D027523	Lavandula	0	0	3411	51539	8	91	62936	11320046	0.080808	0.027391	99	0	0	0	0	0	0	0
D002130	calcium phosphate	0	30	3411	51509	22	2573	62922	11317564	0.008478	0.0018	2595	0	0	30	0	0	0	0
C053989	nedaplatin	1	0	3410	51539	22	403	62922	11319734	0.051765	0.010747	425	0	0	1	0	0	0	0
D008680	metaraminol	0	6	3411	51533	1	219	62943	11319918	0.004545	0.004535	220	0	0	6	0	0	0	0
D014740	vidarabine	0	0	3411	51539	5	472	62939	11319665	0.010482	0.004663	477	0	0	0	0	0	0	0
C531377	rilonacept	0	0	3411	51539	7	83	62937	11320054	0.077778	0.028231	90	0	0	0	0	0	0	0
C012293	tranilast	0	0	3411	51539	8	176	62936	11319961	0.043478	0.015034	184	0	0	0	0	0	0	0
D036142	Mentha piperita	0	5	3411	51534	1	855	62943	11319282	0.001168	0.001168	856	0	0	5	0	0	0	0
D000077610	bexarotene	0	1	3411	51538	8	825	62936	11319312	0.009604	0.003379	833	0	0	1	0	0	0	0
C005900	triamcinolone hexacetonide	0	0	3411	51539	1	167	62943	11319970	0.005952	0.005935	168	0	0	0	0	0	0	0
D000077425	fondaparinux	0	189	3411	51350	57	8132	62887	11312005	0.006961	0.000919	8189	0	0	189	0	0	0	0
D014191	tranylcypromine	0	1	3411	51538	1	931	62943	11319206	0.001073	0.001072	932	0	0	1	0	0	0	0
C104457	nelarabine	0	0	3411	51539	5	602	62939	11319535	0.008237	0.003669	607	0	0	0	0	0	0	0
C581313	binimetinib	0	1	3411	51538	11	1606	62933	11318531	0.006803	0.002044	1617	0	0	1	0	0	0	0
D001151	arsenic	0	0	3411	51539	1	93	62943	11320044	0.010638	0.010582	94	0	0	0	0	0	0	0
D000078102	lumefantrine	1	0	3410	51539	1	343	62943	11319794	0.002907	0.002903	344	0	0	1	0	0	0	0
D015718	fibrin tissue adhesive	0	6	3411	51533	4	1201	62940	11318936	0.00332	0.001657	1205	0	0	6	0	0	0	0
D005340	fibrinogen	0	9	3411	51530	7	1422	62937	11318715	0.004899	0.001847	1429	0	0	9	0	0	0	0
D011205	povidone	0	9	3411	51530	2	370	62942	11319767	0.005376	0.003791	372	0	0	9	0	0	0	0
D054709	lecithin	0	14	3411	51525	22	1234	62922	11318903	0.017516	0.003702	1256	0	0	14	0	0	0	0
D007978	levamisole	0	2	3411	51537	0	342	62944	11319795	0	0	342	0	0	2	0	0	0	0
D001592	benzyl alcohol	0	3	3411	51536	1	250	62943	11319887	0.003984	0.003976	251	0	0	3	0	0	0	0
C584543	roxadustat	0	0	3411	51539	1	7	62943	11320130	0.125	0.116927	8	0	0	0	0	0	0	0
D000074263	coconut oil	0	5	3411	51534	0	581	62944	11319556	0	0	581	0	0	5	0	0	0	0
D014044	tolbutamide	0	7	3411	51532	3	466	62941	11319671	0.006397	0.003681	469	0	0	7	0	0	0	0
C072774	lanoconazole	0	0	3411	51539	4	95	62940	11320042	0.040404	0.01979	99	0	0	0	0	0	0	0
C005157	methoxyphenamine	0	2	3411	51537	0	47	62944	11320090	0	0	47	0	0	2	0	0	0	0
C009118	pirbuterol	0	4	3411	51535	14	1041	62930	11319096	0.01327	0.003523	1055	0	0	4	0	0	0	0
D064705	racepinephrine	0	1	3411	51538	4	92	62940	11320045	0.041667	0.020395	96	0	0	1	0	0	0	0
C012776	felbinac	0	1	3411	51538	31	717	62913	11319420	0.041444	0.007288	748	0	0	1	0	0	0	0
C016422	vinburnine	0	4	3411	51535	1	58	62943	11320079	0.016949	0.016805	59	0	0	4	0	0	0	0
D009388	neostigmine	0	36	3411	51503	15	1405	62929	11318732	0.010563	0.002713	1420	0	0	36	0	0	0	0
D002727	proguanil	0	5	3411	51534	6	2171	62938	11317966	0.002756	0.001124	2177	0	0	5	0	0	0	0
D001624	betamethasone valerate	0	23	3411	51516	57	3436	62887	11316701	0.016318	0.002144	3493	0	0	23	0	0	0	0
D024483	vitamin K3	0	0	3411	51539	1	70	62943	11320067	0.014085	0.013985	71	0	0	0	0	0	0	0
C000609690	deutetrabenazine	0	0	3411	51539	0	1076	62944	11319061	0	0	1076	0	0	0	0	0	0	0
C480833	FOLFIRI protocol	0	0	3411	51539	6	264	62938	11319873	0.022222	0.008971	270	0	0	0	0	0	0	0
D000077715	nateglinide	0	47	3411	51492	64	3630	62880	11316507	0.017325	0.002147	3694	0	0	47	0	0	0	0
D009640	norethindrone	0	12	3411	51527	32	22083	62912	11298054	0.001447	0.000256	22115	0	0	12	0	0	0	0
D014309	tripelennamine	0	1	3411	51538	0	16	62944	11320121	0	0	16	0	0	1	0	0	0	0
C452423	vandetanib	0	2	3411	51537	12	1164	62932	11318973	0.010204	0.002931	1176	0	0	2	0	0	0	0
C047681	pranlukast	0	2	3411	51537	60	1086	62884	11319051	0.052356	0.00658	1146	0	0	2	0	0	0	0
D010621	phenazopyridine	0	56	3411	51483	27	3390	62917	11316747	0.007902	0.001515	3417	0	0	56	0	0	0	0
D008709	methenamine	0	13	3411	51526	6	1697	62938	11318440	0.003523	0.001436	1703	0	0	13	0	0	0	0
D012313	RNA	0	0	3411	51539	0	19	62944	11320118	0	0	19	0	0	0	0	0	0	0
C011674	bacampicillin	0	0	3411	51539	1	25	62943	11320112	0.038462	0.037715	26	0	0	0	0	0	0	0
D013293	Enterococcus faecalis	0	0	3411	51539	1	66	62943	11320071	0.014925	0.014814	67	0	0	0	0	0	0	0
C038637	balsalazide	0	18	3411	51521	25	1891	62919	11318246	0.013048	0.002593	1916	0	0	18	0	0	0	0
C032688	boric acid	0	1	3411	51538	6	177	62938	11319960	0.032787	0.013164	183	0	0	1	0	0	0	0
C001801	mitragynine	0	0	3411	51539	0	512	62944	11319625	0	0	512	0	0	0	0	0	0	0
C000628402	baloxavir	0	3	3411	51536	10	820	62934	11319317	0.012048	0.003787	830	0	0	3	0	0	0	0
C079703	rufinamide	0	1	3411	51538	3	1272	62941	11318865	0.002353	0.001357	1275	0	0	1	0	0	0	0
C545458	bapineuzumab	0	0	3411	51539	0	21	62944	11320116	0	0	21	0	0	0	0	0	0	0
C011019	barbexaclone	0	0	3411	51539	0	47	62944	11320090	0	0	47	0	0	0	0	0	0	0
D001462	barbital	0	0	3411	51539	0	16	62944	11320121	0	0	16	0	0	0	0	0	0	0
C053091	lomefloxacin	0	1	3411	51538	0	103	62944	11320034	0	0	103	0	0	1	0	0	0	0
C000596027	baricitinib	0	5	3411	51534	33	1338	62911	11318799	0.02407	0.004139	1371	0	0	5	0	0	0	0
C469952	human C1 inhibitor	0	7	3411	51532	4	7965	62940	11312172	0.000502	0.000251	7969	0	0	7	0	0	0	0
D001464	barium	0	0	3411	51539	2	133	62942	11320004	0.014815	0.010398	135	0	0	0	0	0	0	0
C019269	benzylthiouracil	0	0	3411	51539	1	95	62943	11320042	0.010417	0.010362	96	0	0	0	0	0	0	0
D008529	mefruside	0	3	3411	51536	4	66	62940	11320071	0.057143	0.027743	70	0	0	3	0	0	0	0
D015737	nisoldipine	0	17	3411	51522	17	1235	62927	11318902	0.013578	0.003271	1252	0	0	17	0	0	0	0
D008802	mezlocillin	0	2	3411	51537	0	59	62944	11320078	0	0	59	0	0	2	0	0	0	0
C447119	bazedoxifene	0	0	3411	51539	7	861	62937	11319276	0.008065	0.003036	868	0	0	0	0	0	0	0
C493870	Bedaquiline	0	1	3411	51538	4	1926	62940	11318211	0.002073	0.001035	1930	0	0	1	0	0	0	0
C587012	beclabuvir	0	0	3411	51539	0	7	62944	11320130	0	0	7	0	0	0	0	0	0	0
C487081	belinostat	0	0	3411	51539	0	56	62944	11320081	0	0	56	0	0	0	0	0	0	0
C511911	belimumab	0	1	3411	51538	22	10581	62922	11309556	0.002075	0.000442	10603	0	0	1	0	0	0	0
D003840	deoxycholic acid	0	0	3411	51539	0	1329	62944	11318808	0	0	1329	0	0	0	0	0	0	0
D008130	lomustine	0	2	3411	51537	21	1604	62923	11318533	0.012923	0.002802	1625	0	0	2	0	0	0	0
C506658	lorcaserin	0	9	3411	51530	1	3097	62943	11317040	0.000323	0.000323	3098	0	0	9	0	0	0	0
C411345	bemiparin	0	7	3411	51532	5	401	62939	11319736	0.012315	0.005474	406	0	0	7	0	0	0	0
C035394	fluocinolone	0	2	3411	51537	5	586	62939	11319551	0.00846	0.003767	591	0	0	2	0	0	0	0
C057164	benexate	0	0	3411	51539	14	134	62930	11320003	0.094595	0.024056	148	0	0	0	0	0	0	0
C001584	benfluorex	0	21	3411	51518	14	394	62930	11319743	0.034314	0.009012	408	0	0	21	0	0	0	0
C013835	benfotiamine	0	1	3411	51538	8	503	62936	11319634	0.015656	0.005492	511	0	0	1	0	0	0	0
C005298	benoxinate	0	1	3411	51538	0	230	62944	11319907	0	0	230	0	0	1	0	0	0	0
C477447	benproperine	0	0	3411	51539	15	183	62929	11319954	0.075758	0.018805	198	0	0	0	0	0	0	0
C571386	benralizumab	0	2	3411	51537	30	2520	62914	11317617	0.011765	0.002135	2550	0	0	2	0	0	0	0
D001546	bentonite	0	0	3411	51539	0	19	62944	11320118	0	0	19	0	0	0	0	0	0	0
D000078334	lacosamide	0	38	3411	51501	19	15872	62925	11304265	0.001196	0.000274	15891	0	0	38	0	0	0	0
C008205	isopropyl myristate	0	10	3411	51529	9	1487	62935	11318650	0.006016	0.001999	1496	0	0	10	0	0	0	0
D010401	benzathine penicillin G	0	6	3411	51533	8	931	62936	11319206	0.00852	0.002999	939	0	0	6	0	0	0	0
C084814	propylhexedrine	0	0	3411	51539	0	23	62944	11320114	0	0	23	0	0	0	0	0	0	0
C015586	propiverine	0	1	3411	51538	52	946	62892	11319191	0.052104	0.007035	998	0	0	1	0	0	0	0
C009999	benznidazole	0	0	3411	51539	0	54	62944	11320083	0	0	54	0	0	0	0	0	0	0
C100146	trimethobenzamide	0	13	3411	51526	8	1320	62936	11318817	0.006024	0.002123	1328	0	0	13	0	0	0	0
C005618	benzoylecgonine	0	0	3411	51539	0	379	62944	11319758	0	0	379	0	0	0	0	0	0	0
C026280	tropine benzylate	0	0	3411	51539	1	96	62943	11320041	0.010309	0.010256	97	0	0	0	0	0	0	0
D010402	procaine penicillin G	0	0	3411	51539	1	314	62943	11319823	0.003175	0.00317	315	0	0	0	0	0	0	0
C108476	bepotastine	0	8	3411	51531	51	1400	62893	11318737	0.035148	0.004834	1451	0	0	8	0	0	0	0
C072197	beractant	0	0	3411	51539	2	321	62942	11319816	0.006192	0.004365	323	0	0	0	0	0	0	0
D001599	berberine	0	3	3411	51536	12	327	62932	11319810	0.035398	0.010036	339	0	0	3	0	0	0	0
C522124	besifloxacin	0	5	3411	51534	0	765	62944	11319372	0	0	765	0	0	5	0	0	0	0
C012211	bestatin	0	0	3411	51539	0	45	62944	11320092	0	0	45	0	0	0	0	0	0	0
D002040	levobunolol	0	19	3411	51520	3	531	62941	11319606	0.005618	0.003234	534	0	0	19	0	0	0	0
D001622	betaine	0	2	3411	51537	4	591	62940	11319546	0.006723	0.00335	595	0	0	2	0	0	0	0
C031233	polihexanide	0	1	3411	51538	0	48	62944	11320089	0	0	48	0	0	1	0	0	0	0
D010389	pemoline	0	3	3411	51536	1	147	62943	11319990	0.006757	0.006734	148	0	0	3	0	0	0	0
C520025	mirabegron	0	92	3411	51447	64	21338	62880	11298799	0.00299	0.000373	21402	0	0	92	0	0	0	0
D010394	penbutolol	0	0	3411	51539	0	67	62944	11320070	0	0	67	0	0	0	0	0	0	0
C021148	bevantolol	0	2	3411	51537	1	26	62943	11320111	0.037037	0.036345	27	0	0	2	0	0	0	0
C024307	bucindolol	0	0	3411	51539	4	391	62940	11319746	0.010127	0.005038	395	0	0	0	0	0	0	0
C409945	parecoxib	0	2	3411	51537	0	327	62944	11319810	0	0	327	0	0	2	0	0	0	0
C119496	iodine-131 tositumomab	0	3	3411	51536	4	351	62940	11319786	0.011268	0.005602	355	0	0	3	0	0	0	0
C000613978	bezlotoxumab	0	0	3411	51539	0	111	62944	11320026	0	0	111	0	0	0	0	0	0	0
D000069462	dimethyl fumarate	0	46	3411	51493	26	94653	62918	11225484	0.000275	5.4e-05	94679	0	0	46	0	0	0	0
C552340	faldaprevir	0	0	3411	51539	1	122	62943	11320015	0.00813	0.008097	123	0	0	0	0	0	0	0
C000592437	deleobuvir	0	0	3411	51539	0	35	62944	11320102	0	0	35	0	0	0	0	0	0	0
C541363	volasertib	0	1	3411	51538	0	9	62944	11320128	0	0	9	0	0	1	0	0	0	0
C000620396	bictegravir	0	1	3411	51538	1	1501	62943	11318636	0.000666	0.000666	1502	0	0	1	0	0	0	0
C477843	bicyclol	0	0	3411	51539	6	100	62938	11320037	0.056604	0.022445	106	0	0	0	0	0	0	0
C509981	bifeprunox	0	0	3411	51539	0	18	62944	11320119	0	0	18	0	0	0	0	0	0	0
C428112	peginterferon beta-1a	0	4	3411	51535	3	8541	62941	11311596	0.000351	0.000203	8544	0	0	4	0	0	0	0
C000590926	nusinersen	0	0	3411	51539	11	2783	62933	11317354	0.003937	0.001185	2794	0	0	0	0	0	0	0
D029800	Vaccinium myrtillus	0	5	3411	51534	1	373	62943	11319764	0.002674	0.00267	374	0	0	5	0	0	0	0
D011223	praziquantel	0	0	3411	51539	1	164	62943	11319973	0.006061	0.006042	165	0	0	0	0	0	0	0
D014049	tolperisone	0	7	3411	51532	6	558	62938	11319579	0.010638	0.00432	564	0	0	7	0	0	0	0
C008872	pholcodine	0	5	3411	51534	5	286	62939	11319851	0.017182	0.007618	291	0	0	5	0	0	0	0
D005461	fluorine	0	0	3411	51539	0	65	62944	11320072	0	0	65	0	0	0	0	0	0	0
D009665	noscapine	0	2	3411	51537	1	222	62943	11319915	0.004484	0.004474	223	0	0	2	0	0	0	0
D002066	busulfan	0	23	3411	51516	389	9915	62555	11310222	0.037752	0.001878	10304	0	0	23	0	0	0	0
C000589735	bixalomer	0	3	3411	51536	1	88	62943	11320049	0.011236	0.011173	89	0	0	3	0	0	0	0
D044645	Fucus	0	0	3411	51539	8	33	62936	11320104	0.195122	0.061891	41	0	0	0	0	0	0	0
C510808	blinatumomab	0	3	3411	51536	25	3594	62919	11316543	0.006908	0.001377	3619	0	0	3	0	0	0	0
C512204	boceprevir	0	0	3411	51539	32	9252	62912	11310885	0.003447	0.000608	9284	0	0	0	0	0	0	0
C000591922	brexpiprazole	0	1	3411	51538	4	6990	62940	11313147	0.000572	0.000286	6994	0	0	1	0	0	0	0
C059539	midostaurin	0	6	3411	51533	28	1335	62916	11318802	0.020543	0.003842	1363	0	0	6	0	0	0	0
C479163	tofacitinib	0	50	3411	51489	850	76790	62094	11243347	0.010948	0.000373	77640	0	0	50	0	0	0	0
D000077543	deferiprone	0	5	3411	51534	3	949	62941	11319188	0.003151	0.001817	952	0	0	5	0	0	0	0
C526675	fesoterodine	0	38	3411	51501	26	8115	62918	11312022	0.003194	0.000625	8141	0	0	38	0	0	0	0
C426859	fosamprenavir	0	3	3411	51536	11	1963	62933	11318174	0.005572	0.001675	1974	0	0	3	0	0	0	0
C579707	fosaprepitant	0	10	3411	51529	23	1624	62921	11318513	0.013965	0.002891	1647	0	0	10	0	0	0	0
C538724	vismodegib	0	19	3411	51520	12	4862	62932	11315275	0.002462	0.00071	4874	0	0	19	0	0	0	0
C532162	pictilisib	0	1	3411	51538	2	19	62942	11320118	0.095238	0.064056	21	0	0	1	0	0	0	0
C586541	ledipasvir	0	69	3411	51470	56	23105	62888	11297032	0.002418	0.000323	23161	0	0	69	0	0	0	0
C546918	laninamivir	0	0	3411	51539	3	40	62941	11320097	0.069767	0.03885	43	0	0	0	0	0	0	0
D000077341	lapatinib	0	14	3411	51525	183	13962	62761	11306175	0.012937	0.00095	14145	0	0	14	0	0	0	0
D000077767	panobinostat	0	3	3411	51536	21	1746	62923	11318391	0.011885	0.002578	1767	0	0	3	0	0	0	0
C000589651	ribociclib	0	0	3411	51539	63	4455	62881	11315682	0.013944	0.001745	4518	0	0	0	0	0	0	0
C531958	lenvatinib	0	13	3411	51526	99	7271	62845	11312866	0.013433	0.001341	7370	0	0	13	0	0	0	0
C115354	lonafarnib	0	0	3411	51539	0	41	62944	11320096	0	0	41	0	0	0	0	0	0	0
D000069056	lurasidone	0	3	3411	51536	2	11830	62942	11308307	0.000169	0.00012	11832	0	0	3	0	0	0	0
C562174	necuparanib	0	1	3411	51538	0	54	62944	11320083	0	0	54	0	0	1	0	0	0	0
D000077592	maraviroc	0	4	3411	51535	3	2042	62941	11318095	0.001467	0.000846	2045	0	0	4	0	0	0	0
C434107	mepolizumab	0	8	3411	51531	144	9290	62800	11310847	0.015264	0.001262	9434	0	0	8	0	0	0	0
C029178	naftifine	0	3	3411	51536	1	271	62943	11319866	0.003676	0.00367	272	0	0	3	0	0	0	0
C487932	neratinib	0	1	3411	51538	1	1163	62943	11318974	0.000859	0.000859	1164	0	0	1	0	0	0	0
C518174	laropiprant	0	0	3411	51539	0	100	62944	11320037	0	0	100	0	0	0	0	0	0	0
C545685	niraparib	0	9	3411	51530	30	5949	62914	11314188	0.005018	0.000914	5979	0	0	9	0	0	0	0
C100416	peginterferon alfa-2a	0	9	3411	51530	259	58021	62685	11262116	0.004444	0.000276	58280	0	0	9	0	0	0	0
C417083	peginterferon alfa-2b	0	11	3411	51528	216	22584	62728	11297553	0.009474	0.000642	22800	0	0	11	0	0	0	0
C000598888	bococizumab	0	3	3411	51536	0	142	62944	11319995	0	0	142	0	0	3	0	0	0	0
C117268	pimecrolimus	0	8	3411	51531	15	2592	62929	11317545	0.005754	0.001481	2607	0	0	8	0	0	0	0
C545373	ponatinib	0	17	3411	51522	33	5906	62911	11314231	0.005556	0.000965	5939	0	0	17	0	0	0	0
D011341	probucol	0	3	3411	51536	8	258	62936	11319879	0.030075	0.010472	266	0	0	3	0	0	0	0
D011739	pyrimethamine	0	5	3411	51534	19	1423	62925	11318714	0.013176	0.003003	1442	0	0	5	0	0	0	0
C543333	ramucirumab	0	1	3411	51538	193	2819	62751	11317318	0.064077	0.004462	3012	0	0	1	0	0	0	0
C073340	ranitidine bismuth citrate	0	0	3411	51539	1	34	62943	11320103	0.028571	0.02816	35	0	0	0	0	0	0	0
C559147	regorafenib	0	18	3411	51521	67	6603	62877	11313534	0.010045	0.001221	6670	0	0	18	0	0	0	0
C101866	retigabine	0	0	3411	51539	1	702	62943	11319435	0.001422	0.001421	703	0	0	0	0	0	0	0
C551399	teprotumumab	0	0	3411	51539	0	10	62944	11320127	0	0	10	0	0	0	0	0	0	0
C488777	romiplostim	0	41	3411	51498	54	10706	62890	11309431	0.005019	0.000681	10760	0	0	41	0	0	0	0
C517782	pasireotide	0	4	3411	51535	3	1514	62941	11318623	0.001978	0.001141	1517	0	0	4	0	0	0	0
C486464	telaprevir	0	2	3411	51537	89	36197	62855	11283940	0.002453	0.00026	36286	0	0	2	0	0	0	0
D000077785	tenecteplase	0	17	3411	51522	4	982	62940	11319155	0.004057	0.002024	986	0	0	17	0	0	0	0
C442442	tenofovir alafenamide	0	1	3411	51538	9	2426	62935	11317711	0.003696	0.00123	2435	0	0	1	0	0	0	0
D000068696	rilpivirine	0	1	3411	51538	6	4052	62938	11316085	0.001479	0.000603	4058	0	0	1	0	0	0	0
C560077	trametinib	0	31	3411	51508	114	10977	62830	11309160	0.010279	0.000958	11091	0	0	31	0	0	0	0
C520704	tremelimumab	0	1	3411	51538	9	234	62935	11319903	0.037037	0.012115	243	0	0	1	0	0	0	0
D000077484	vemurafenib	0	26	3411	51513	81	9471	62863	11310666	0.00848	0.000938	9552	0	0	26	0	0	0	0
D000077362	verteporfin	0	4	3411	51535	2	1543	62942	11318594	0.001294	0.000915	1545	0	0	4	0	0	0	0
D000077337	vorinostat	0	12	3411	51527	48	2013	62896	11318124	0.02329	0.003322	2061	0	0	12	0	0	0	0
D000078784	vortioxetine	0	21	3411	51518	4	12161	62940	11307976	0.000329	0.000164	12165	0	0	21	0	0	0	0
C509922	brivanib	0	0	3411	51539	0	66	62944	11320071	0	0	66	0	0	0	0	0	0	0
C500085	muraglitazar	0	1	3411	51538	3	19	62941	11320118	0.136364	0.073165	22	0	0	1	0	0	0	0
Z020	lip balm	0	0	3411	51539	0	226	62944	11319911	0	0	226	0	0	0	0	0	0	0
C079310	blonanserin	0	1	3411	51538	3	432	62941	11319705	0.006897	0.003968	435	0	0	1	0	0	0	0
C046894	buclizine	0	0	3411	51539	0	102	62944	11320035	0	0	102	0	0	0	0	0	0	0
D001977	brompheniramine	0	6	3411	51533	7	1252	62937	11318885	0.00556	0.002096	1259	0	0	6	0	0	0	0
D001895	boron	0	2	3411	51537	1	165	62943	11319972	0.006024	0.006006	166	0	0	2	0	0	0	0
C087958	minodronate	0	5	3411	51534	40	754	62904	11319383	0.050378	0.007762	794	0	0	5	0	0	0	0
C100294	phendimetrazine	0	1	3411	51538	2	223	62942	11319914	0.008889	0.006257	225	0	0	1	0	0	0	0
D061466	lopinavir	0	7	3411	51532	82	14360	62862	11305777	0.005678	0.000625	14442	0	0	7	0	0	0	0
C079363	borage oil	0	4	3411	51535	0	155	62944	11319982	0	0	155	0	0	4	0	0	0	0
C100302	tribenoside	0	0	3411	51539	4	159	62940	11319978	0.02454	0.012118	163	0	0	0	0	0	0	0
C471992	bosutinib	0	20	3411	51519	30	3950	62914	11316187	0.007538	0.001371	3980	0	0	20	0	0	0	0
D001904	botulinum antitoxin	0	0	3411	51539	1	70	62943	11320067	0.014085	0.013985	71	0	0	0	0	0	0	0
C059896	miglustat	0	0	3411	51539	8	808	62936	11319329	0.009804	0.003449	816	0	0	0	0	0	0	0
D027542	Rosmarinus	0	0	3411	51539	0	23	62944	11320114	0	0	23	0	0	0	0	0	0	0
D029789	Ephedra	0	1	3411	51538	10	186	62934	11319951	0.05102	0.015717	196	0	0	1	0	0	0	0
C010052	mizoribine	0	1	3411	51538	60	1098	62884	11319039	0.051813	0.006513	1158	0	0	1	0	0	0	0
D008723	methohexital	0	3	3411	51536	0	219	62944	11319918	0	0	219	0	0	3	0	0	0	0
C525733	brincidofovir	0	4	3411	51535	1	60	62943	11320077	0.016393	0.016259	61	0	0	4	0	0	0	0
C482793	brivaracetam	0	1	3411	51538	1	1576	62943	11318561	0.000634	0.000634	1577	0	0	1	0	0	0	0
C020235	brivudine	0	0	3411	51539	4	138	62940	11319999	0.028169	0.013885	142	0	0	0	0	0	0	0
C013418	brodifacoum	0	0	3411	51539	0	10	62944	11320127	0	0	10	0	0	0	0	0	0	0
C005555	propamidine	0	0	3411	51539	0	23	62944	11320114	0	0	23	0	0	0	0	0	0	0
D011413	propantheline	0	3	3411	51536	1	223	62943	11319914	0.004464	0.004454	224	0	0	3	0	0	0	0
D002086	butylscopolammonium bromide	0	25	3411	51514	55	4897	62889	11315240	0.011107	0.001489	4952	0	0	25	0	0	0	0
D000077123	rocuronium	0	112	3411	51427	26	6696	62918	11313441	0.003868	0.000757	6722	0	0	112	0	0	0	0
C013199	pinaverium	0	9	3411	51530	6	426	62938	11319711	0.013889	0.005631	432	0	0	9	0	0	0	0
D001968	bromoisovalerylurea	0	1	3411	51538	0	99	62944	11320038	0	0	99	0	0	1	0	0	0	0
D001978	bromphenol blue	0	0	3411	51539	0	1	62944	11320136	0	0	1	0	0	0	0	0	0	0
C013855	bromopride	0	16	3411	51523	7	453	62937	11319684	0.015217	0.005708	460	0	0	16	0	0	0	0
C006820	bromperidol	0	0	3411	51539	1	221	62943	11319916	0.004505	0.004494	222	0	0	0	0	0	0	0
C003330	trospium	0	89	3411	51450	11	4365	62933	11315772	0.002514	0.000757	4376	0	0	89	0	0	0	0
C014792	reproterol	0	0	3411	51539	0	39	62944	11320098	0	0	39	0	0	0	0	0	0	0
C064466	halobetasol	0	8	3411	51531	5	933	62939	11319204	0.00533	0.002378	938	0	0	8	0	0	0	0
D002064	buserelin	0	0	3411	51539	0	248	62944	11319889	0	0	248	0	0	0	0	0	0	0
C026535	bucillamine	0	0	3411	51539	128	1247	62816	11318890	0.093091	0.007836	1375	0	0	0	0	0	0	0
C084817	bucolome	0	3	3411	51536	1	89	62943	11320048	0.011111	0.011049	90	0	0	3	0	0	0	0
C010651	buflomedil	0	42	3411	51497	10	594	62934	11319543	0.016556	0.005192	604	0	0	42	0	0	0	0
D002026	buformin	0	0	3411	51539	1	92	62943	11320045	0.010753	0.010695	93	0	0	0	0	0	0	0
C008522	melperone	0	22	3411	51517	10	1460	62934	11318677	0.006803	0.002144	1470	0	0	22	0	0	0	0
D002046	bupranolol	0	2	3411	51537	0	16	62944	11320121	0	0	16	0	0	2	0	0	0	0
C000627258	burosumab	0	0	3411	51539	0	899	62944	11319238	0	0	899	0	0	0	0	0	0	0
C084833	butabarbital	0	1	3411	51538	0	45	62944	11320092	0	0	45	0	0	1	0	0	0	0
D002077	butorphanol	0	0	3411	51539	1	2131	62943	11318006	0.000469	0.000469	2132	0	0	0	0	0	0	0
C006841	butamirate	0	0	3411	51539	1	75	62943	11320062	0.013158	0.013071	76	0	0	0	0	0	0	0
D011407	propane	0	0	3411	51539	0	38	62944	11320099	0	0	38	0	0	0	0	0	0	0
C067594	butenafine	0	4	3411	51535	4	887	62940	11319250	0.004489	0.00224	891	0	0	4	0	0	0	0
C017125	butoconazole	0	0	3411	51539	2	94	62942	11320043	0.020833	0.014577	96	0	0	0	0	0	0	0
C006846	butropium	0	0	3411	51539	0	33	62944	11320104	0	0	33	0	0	0	0	0	0	0
C084656	paricalcitol	0	140	3411	51399	25	12806	62919	11307331	0.001948	0.000389	12831	0	0	140	0	0	0	0
C110051	calcium lactate	0	1	3411	51538	33	817	62911	11319320	0.038824	0.006626	850	0	0	1	0	0	0	0
D014814	vitamin U	0	0	3411	51539	2	57	62942	11320080	0.033898	0.02356	59	0	0	0	0	0	0	0
C013983	vinpocetine	0	8	3411	51531	0	468	62944	11319669	0	0	468	0	0	8	0	0	0	0
D002123	calcium dobesilate	0	3	3411	51536	1	265	62943	11319872	0.003759	0.003752	266	0	0	3	0	0	0	0
D000074241	peanut oil	0	0	3411	51539	0	97	62944	11320040	0	0	97	0	0	0	0	0	0	0
C421124	drotrecogin alfa	0	62	3411	51477	6	1779	62938	11318358	0.003361	0.00137	1785	0	0	62	0	0	0	0
C005101	mepenzolate	0	3	3411	51536	1	83	62943	11320054	0.011905	0.011834	84	0	0	3	0	0	0	0
D000077209	decitabine	0	16	3411	51523	60	2678	62884	11317459	0.021914	0.002798	2738	0	0	16	0	0	0	0
D002248	carbon monoxide	1	0	3410	51539	1	483	62943	11319654	0.002066	0.002064	484	0	0	1	0	0	0	0
D010433	pentylenetetrazole	0	1	3411	51538	1	80	62943	11320057	0.012346	0.012269	81	0	0	1	0	0	0	0
D008466	mechlorethamine	0	3	3411	51536	38	2111	62906	11318026	0.017683	0.002843	2149	0	0	3	0	0	0	0
C004580	pirenoxine	0	4	3411	51535	23	483	62921	11319654	0.045455	0.00926	506	0	0	4	0	0	0	0
D020442	poloxamer	0	7	3411	51532	3	270	62941	11319867	0.010989	0.00631	273	0	0	7	0	0	0	0
D010479	pergolide	0	2	3411	51537	32	784	62912	11319353	0.039216	0.006795	816	0	0	2	0	0	0	0
D003685	dehydrocholic acid	0	0	3411	51539	0	13	62944	11320124	0	0	13	0	0	0	0	0	0	0
C100286	methsuximide	0	0	3411	51539	0	134	62944	11320003	0	0	134	0	0	0	0	0	0	0
C119379	lestaurtinib	0	0	3411	51539	9	198	62935	11319939	0.043478	0.014174	207	0	0	0	0	0	0	0
D010885	pipobroman	0	5	3411	51534	7	114	62937	11320023	0.057851	0.021224	121	0	0	5	0	0	0	0
C510352	human papillomavirus bivalent vaccine	0	0	3411	51539	0	37	62944	11320100	0	0	37	0	0	0	0	0	0	0
D015232	prostaglandin E2	0	0	3411	51539	0	996	62944	11319141	0	0	996	0	0	0	0	0	0	0
C011941	nabilone	0	2	3411	51537	4	759	62940	11319378	0.005242	0.002614	763	0	0	2	0	0	0	0
D010918	pizotyline	0	0	3411	51539	1	579	62943	11319558	0.001724	0.001723	580	0	0	0	0	0	0	0
C076170	mizolastine	0	2	3411	51537	1	117	62943	11320020	0.008475	0.008439	118	0	0	2	0	0	0	0
C074191	prulifloxacin	0	0	3411	51539	4	65	62940	11320072	0.057971	0.028133	69	0	0	0	0	0	0	0
C582547	rabusertib	0	0	3411	51539	1	7	62943	11320130	0.125	0.116927	8	0	0	0	0	0	0	0
C013434	delorazepam	0	11	3411	51528	0	2066	62944	11318071	0	0	2066	0	0	11	0	0	0	0
C041707	methylephedrine	0	0	3411	51539	6	111	62938	11320026	0.051282	0.020392	117	0	0	0	0	0	0	0
D020903	Tanacetum parthenium	0	0	3411	51539	0	113	62944	11320024	0	0	113	0	0	0	0	0	0	0
D000069058	vardenafil	0	35	3411	51504	12	7988	62932	11312149	0.0015	0.000433	8000	0	0	35	0	0	0	0
C515492	reslizumab	0	0	3411	51539	1	287	62943	11319850	0.003472	0.003466	288	0	0	0	0	0	0	0
D009257	nafronyl	0	54	3411	51485	13	984	62931	11319153	0.013039	0.003593	997	0	0	54	0	0	0	0
D010891	piribedil	0	36	3411	51503	7	530	62937	11319607	0.013035	0.004895	537	0	0	36	0	0	0	0
D003642	deanol	0	0	3411	51539	0	42	62944	11320095	0	0	42	0	0	0	0	0	0	0
C094240	reviparin	0	0	3411	51539	0	37	62944	11320100	0	0	37	0	0	0	0	0	0	0
C009500	tolfenamic acid	0	0	3411	51539	0	33	62944	11320104	0	0	33	0	0	0	0	0	0	0
C032855	nafamostat	0	14	3411	51525	17	418	62927	11319719	0.03908	0.009291	435	0	0	14	0	0	0	0
D011035	Podophyllum	0	0	3411	51539	0	14	62944	11320123	0	0	14	0	0	0	0	0	0	0
D014331	tropicamide	0	8	3411	51531	1	1226	62943	11318911	0.000815	0.000815	1227	0	0	8	0	0	0	0
D006590	hexetidine	0	7	3411	51532	1	185	62943	11319952	0.005376	0.005362	186	0	0	7	0	0	0	0
C018961	hexamidine	0	1	3411	51538	2	137	62942	11320000	0.014388	0.010101	139	0	0	1	0	0	0	0
C018038	dexamethasone acetate	0	12	3411	51527	71	3592	62873	11316545	0.019383	0.002278	3663	0	0	12	0	0	0	0
D008525	medroxyprogesterone	0	14	3411	51525	24	4141	62920	11315996	0.005762	0.001173	4165	0	0	14	0	0	0	0
C523483	linaclotide	0	60	3411	51479	16	13237	62928	11306900	0.001207	0.000302	13253	0	0	60	0	0	0	0
C003237	proxyphylline	0	5	3411	51534	5	617	62939	11319520	0.008039	0.00358	622	0	0	5	0	0	0	0
C586691	duvelisib	0	0	3411	51539	2	184	62942	11319953	0.010753	0.007562	186	0	0	0	0	0	0	0
C003741	ubiquinol	0	10	3411	51529	1	605	62943	11319532	0.00165	0.001649	606	0	0	10	0	0	0	0
D009552	nikethamide	0	1	3411	51538	1	22	62943	11320115	0.043478	0.042523	23	0	0	1	0	0	0	0
D005478	flurandrenolide	0	3	3411	51536	6	266	62938	11319871	0.022059	0.008906	272	0	0	3	0	0	0	0
C525021	figitumumab	0	3	3411	51536	1	126	62943	11320011	0.007874	0.007843	127	0	0	3	0	0	0	0
D008238	lysergic acid diethylamide	0	0	3411	51539	0	179	62944	11319958	0	0	179	0	0	0	0	0	0	0
D003898	desonide	0	21	3411	51518	9	2415	62935	11317722	0.003713	0.001235	2424	0	0	21	0	0	0	0
C431183	snake antivenom	0	0	3411	51539	0	572	62944	11319565	0	0	572	0	0	0	0	0	0	0
D010396	penicillamine	0	0	3411	51539	27	780	62917	11319357	0.033457	0.00633	807	0	0	0	0	0	0	0
C068291	poractant alfa	0	0	3411	51539	5	404	62939	11319733	0.012225	0.005434	409	0	0	0	0	0	0	0
D009644	norgestrel	0	2	3411	51537	5	1765	62939	11318372	0.002825	0.001262	1770	0	0	2	0	0	0	0
C069248	prothipendyl	0	9	3411	51530	6	888	62938	11319249	0.006711	0.002731	894	0	0	9	0	0	0	0
C020766	ranimustine	0	0	3411	51539	37	304	62907	11319833	0.108504	0.016842	341	0	0	0	0	0	0	0
C419924	hexaminolevulinate	0	0	3411	51539	0	31	62944	11320106	0	0	31	0	0	0	0	0	0	0
D008942	mitoxantrone	0	10	3411	51529	118	5809	62826	11314328	0.019909	0.001814	5927	0	0	10	0	0	0	0
D008358	mannose	0	2	3411	51537	1	214	62943	11319923	0.004651	0.00464	215	0	0	2	0	0	0	0
D008293	malate	0	0	3411	51539	0	104	62944	11320033	0	0	104	0	0	0	0	0	0	0
D000077222	limonene	0	0	3411	51539	0	9	62944	11320128	0	0	9	0	0	0	0	0	0	0
D064699	dexmethylphenidate	0	3	3411	51536	0	3133	62944	11317004	0	0	3133	0	0	3	0	0	0	0
C118524	helicidine	0	1	3411	51538	1	181	62943	11319956	0.005495	0.005479	182	0	0	1	0	0	0	0
C010827	dezocine	0	0	3411	51539	1	50	62943	11320087	0.019608	0.019415	51	0	0	0	0	0	0	0
C424423	roflumilast	0	65	3411	51474	23	4268	62921	11315869	0.00536	0.001115	4291	0	0	65	0	0	0	0
D008234	lynestrenol	0	0	3411	51539	1	154	62943	11319983	0.006452	0.006431	155	0	0	0	0	0	0	0
C011825	fluphenazine decanoate	0	3	3411	51536	3	637	62941	11319500	0.004688	0.0027	640	0	0	3	0	0	0	0
D007457	iodine radioisotope	0	3	3411	51536	0	337	62944	11319800	0	0	337	0	0	3	0	0	0	0
D000077603	nandrolone decanoate	0	1	3411	51538	2	213	62942	11319924	0.009302	0.006547	215	0	0	1	0	0	0	0
D008615	mephenesin	0	2	3411	51537	0	79	62944	11320058	0	0	79	0	0	2	0	0	0	0
D003676	deferoxamine	0	8	3411	51531	25	1827	62919	11318310	0.013499	0.002682	1852	0	0	8	0	0	0	0
C036901	defibrotide	0	3	3411	51536	81	1587	62863	11318550	0.048561	0.005263	1668	0	0	3	0	0	0	0
C042852	perfluoropropane	0	33	3411	51506	0	2660	62944	11317477	0	0	2660	0	0	33	0	0	0	0
C086742	dehydroemetine	0	0	3411	51539	0	4	62944	11320133	0	0	4	0	0	0	0	0	0	0
C516022	delamanid	0	0	3411	51539	7	1117	62937	11319020	0.006228	0.002347	1124	0	0	0	0	0	0	0
D020008	delavirdine	0	5	3411	51534	3	210	62941	11319927	0.014085	0.008074	213	0	0	5	0	0	0	0
C008352	meprednisone	0	3	3411	51536	7	329	62937	11319808	0.020833	0.007792	336	0	0	3	0	0	0	0
C000609115	demcizumab	0	0	3411	51539	0	119	62944	11320018	0	0	119	0	0	0	0	0	0	0
C053539	penciclovir	0	3	3411	51536	1	291	62943	11319846	0.003425	0.003419	292	0	0	3	0	0	0	0
C078456	denileukin diftitox	0	0	3411	51539	8	223	62936	11319914	0.034632	0.01203	231	0	0	0	0	0	0	0
C063776	propacetamol	0	4	3411	51535	3	268	62941	11319869	0.01107	0.006356	271	0	0	4	0	0	0	0
C037293	denopamine	0	5	3411	51534	2	72	62942	11320065	0.027027	0.018851	74	0	0	5	0	0	0	0
C087123	romidepsin	0	4	3411	51535	10	942	62934	11319195	0.010504	0.003304	952	0	0	4	0	0	0	0
D003868	dequalinium	0	1	3411	51538	2	250	62942	11319887	0.007937	0.00559	252	0	0	1	0	0	0	0
C035287	prednicarbate	0	3	3411	51536	1	266	62943	11319871	0.003745	0.003738	267	0	0	3	0	0	0	0
D008784	methysergide	0	0	3411	51539	4	138	62940	11319999	0.028169	0.013885	142	0	0	0	0	0	0	0
D003708	nordazepam	0	2	3411	51537	6	1671	62938	11318466	0.003578	0.001458	1677	0	0	2	0	0	0	0
C035081	dexamethasone palmitate	0	1	3411	51538	6	144	62938	11319993	0.04	0.016	150	0	0	1	0	0	0	0
C030949	dexamethasone valerate	0	0	3411	51539	7	69	62937	11320068	0.092105	0.033171	76	0	0	0	0	0	0	0
C539402	dexibuprofen	0	0	3411	51539	0	238	62944	11319899	0	0	238	0	0	0	0	0	0	0
C008079	hydroxypropylcellulose	0	1	3411	51538	0	179	62944	11319958	0	0	179	0	0	1	0	0	0	0
D003917	dextrorphan	0	0	3411	51539	0	5	62944	11320132	0	0	5	0	0	0	0	0	0	0
D010718	phosphatidylserine	0	0	3411	51539	0	116	62944	11320021	0	0	116	0	0	0	0	0	0	0
D011284	pregnenolone	0	1	3411	51538	0	198	62944	11319939	0	0	198	0	0	1	0	0	0	0
D008696	methandrostenolone	0	0	3411	51539	0	49	62944	11320088	0	0	49	0	0	0	0	0	0	0
C100300	phthalylsulfathiazole	0	0	3411	51539	0	623	62944	11319514	0	0	623	0	0	0	0	0	0	0
D010643	phenoxybenzamine	0	1	3411	51538	1	120	62943	11320017	0.008264	0.00823	121	0	0	1	0	0	0	0
D008454	mazindol	0	0	3411	51539	1	46	62943	11320091	0.021277	0.021049	47	0	0	0	0	0	0	0
C064976	O6-benzylguanine	0	0	3411	51539	0	85	62944	11320052	0	0	85	0	0	0	0	0	0	0
C020527	tioconazole	0	1	3411	51538	0	1399	62944	11318738	0	0	1399	0	0	1	0	0	0	0
D000438	alcohol	0	9	3411	51530	21	23732	62923	11296405	0.000884	0.000193	23753	0	0	9	0	0	0	0
D014443	tyrosine	0	4	3411	51535	3	334	62941	11319803	0.008902	0.005117	337	0	0	4	0	0	0	0
D003519	cyclopentolate	0	1	3411	51538	4	1076	62940	11319061	0.003704	0.001848	1080	0	0	1	0	0	0	0
D000077768	ciclopirox	0	29	3411	51510	11	1732	62933	11318405	0.006311	0.001897	1743	0	0	29	0	0	0	0
D013748	tetracaine	0	6	3411	51533	5	749	62939	11319388	0.006631	0.002956	754	0	0	6	0	0	0	0
C571001	eslicarbazepine	0	0	3411	51539	0	175	62944	11319962	0	0	175	0	0	0	0	0	0	0
D003069	coffee	0	0	3411	51539	0	221	62944	11319916	0	0	221	0	0	0	0	0	0	0
D007485	ioxaglic acid	0	8	3411	51531	0	246	62944	11319891	0	0	246	0	0	8	0	0	0	0
D002187	cannabinol	0	0	3411	51539	0	39	62944	11320098	0	0	39	0	0	0	0	0	0	0
D010109	oxymetazoline	0	25	3411	51514	31	3893	62913	11316244	0.0079	0.001413	3924	0	0	25	0	0	0	0
D015474	isotretinoin	0	4	3411	51535	37	35857	62907	11284280	0.001031	0.000169	35894	0	0	4	0	0	0	0
D019797	3-iodobenzylguanidine	0	1	3411	51538	1	137	62943	11320000	0.007246	0.00722	138	0	0	1	0	0	0	0
D000983	antipyrine	0	2	3411	51537	1	164	62943	11319973	0.006061	0.006042	165	0	0	2	0	0	0	0
D000077713	17alpha-hydroxyprogesterone caproate	0	0	3411	51539	2	14002	62942	11306135	0.000143	0.000101	14004	0	0	0	0	0	0	0
C447941	177Lu-oxodotreotide	0	0	3411	51539	1	174	62943	11319963	0.005714	0.005698	175	0	0	0	0	0	0	0
C074283	estradiol benzoate	0	0	3411	51539	0	37	62944	11320100	0	0	37	0	0	0	0	0	0	0
D017338	cladribine	0	1	3411	51538	30	1963	62914	11318174	0.015053	0.002727	1993	0	0	1	0	0	0	0
C004616	chloroprocaine	0	0	3411	51539	0	64	62944	11320073	0	0	64	0	0	0	0	0	0	0
D000661	amphetamine	0	29	3411	51510	37	38797	62907	11281340	0.000953	0.000157	38834	0	0	29	0	0	0	0
D020947	tea tree oil	0	0	3411	51539	5	98	62939	11320039	0.048544	0.021176	103	0	0	0	0	0	0	0
D019274	botulinum toxin type A	0	11	3411	51528	18	43563	62926	11276574	0.000413	9.7e-05	43581	0	0	11	0	0	0	0
D004176	dipyridamole	0	128	3411	51411	107	10391	62837	11309746	0.010192	0.00098	10498	0	0	128	0	0	0	0
D015215	zidovudine	0	14	3411	51525	96	19253	62848	11300884	0.004961	0.000505	19349	0	0	14	0	0	0	0
D015761	4-aminopyridine	0	52	3411	51487	37	62542	62907	11257595	0.000591	9.7e-05	62579	0	0	52	0	0	0	0
C016392	diindolylmethane	0	0	3411	51539	0	12	62944	11320125	0	0	12	0	0	0	0	0	0	0
D000077770	amifampridine	0	1	3411	51538	1	418	62943	11319719	0.002387	0.002384	419	0	0	1	0	0	0	0
C009695	xylometazoline	0	5	3411	51534	3	1011	62941	11319126	0.002959	0.001706	1014	0	0	5	0	0	0	0
D015251	epirubicin	0	13	3411	51526	408	14413	62536	11305724	0.027529	0.001344	14821	0	0	13	0	0	0	0
C031149	glycolate	0	0	3411	51539	1	123	62943	11320014	0.008065	0.008032	124	0	0	0	0	0	0	0
D008063	thioctic acid	0	28	3411	51511	23	3366	62921	11316771	0.006787	0.00141	3389	0	0	28	0	0	0	0
D014498	uracil	0	0	3411	51539	14	277	62930	11319860	0.04811	0.012545	291	0	0	0	0	0	0	0
D006916	5-hydroxytryptophan	0	3	3411	51536	0	656	62944	11319481	0	0	656	0	0	3	0	0	0	0
D000622	aminolevulinic acid	0	0	3411	51539	4	558	62940	11319579	0.007117	0.003546	562	0	0	0	0	0	0	0
D012701	serotonin	0	1	3411	51538	5	428	62939	11319709	0.011547	0.005134	433	0	0	1	0	0	0	0
D013866	thioguanine	0	2	3411	51537	25	2254	62919	11317883	0.01097	0.002182	2279	0	0	2	0	0	0	0
D002185	cannabidiol	0	6	3411	51533	5	4534	62939	11315603	0.001102	0.000492	4539	0	0	6	0	0	0	0
D013409	sulfacetamide	0	4	3411	51535	5	1187	62939	11318950	0.004195	0.001872	1192	0	0	4	0	0	0	0
D016316	guanfacine	0	12	3411	51527	4	4942	62940	11315195	0.000809	0.000404	4946	0	0	12	0	0	0	0
D002164	camphor	0	9	3411	51530	20	1271	62924	11318866	0.015492	0.003437	1291	0	0	9	0	0	0	0
C511194	ecallantide	0	0	3411	51539	1	1474	62943	11318663	0.000678	0.000678	1475	0	0	0	0	0	0	0
C513399	68Ga-DOTATATE	0	0	3411	51539	0	120	62944	11320017	0	0	120	0	0	0	0	0	0	0
C044815	etonogestrel	0	0	3411	51539	4	40362	62940	11279775	9.9e-05	5e-05	40366	0	0	0	0	0	0	0
C003402	5,6,7,8-tetrahydrobiopterin	0	0	3411	51539	2	3518	62942	11316619	0.000568	0.000402	3520	0	0	0	0	0	0	0
Z011	allergen extract	0	3	3411	51536	8	1990	62936	11318147	0.004004	0.001413	1998	0	0	3	0	0	0	0
D015021	yttrium radioisotope	0	1	3411	51538	6	169	62938	11319968	0.034286	0.013755	175	0	0	1	0	0	0	0
C422802	ibritumomab tiuxetan	0	5	3411	51534	28	1331	62916	11318806	0.020603	0.003853	1359	0	0	5	0	0	0	0
D017256	99mTc-sestamibi	0	5	3411	51534	0	589	62944	11319548	0	0	589	0	0	5	0	0	0	0
C078700	99mTc-tetrofosmin	0	2	3411	51537	0	330	62944	11319807	0	0	330	0	0	2	0	0	0	0
C024226	99mTc-oxidronate	0	1	3411	51538	0	102	62944	11320035	0	0	102	0	0	1	0	0	0	0
D019161	HMG-CoA reductase inhibitor	0	34	3411	51505	9	2790	62935	11317347	0.003215	0.00107	2799	0	0	34	0	0	0	0
D001390	azlocillin	0	0	3411	51539	0	8	62944	11320129	0	0	8	0	0	0	0	0	0	0
D000701	opioid analgesic	0	2	3411	51537	10	1967	62934	11318170	0.005058	0.001595	1977	0	0	2	0	0	0	0
D013449	sulfonamide	0	7	3411	51532	3	545	62941	11319592	0.005474	0.003152	548	0	0	7	0	0	0	0
D002744	chlorpheniramine	0	98	3411	51441	259	12809	62685	11307328	0.019819	0.001219	13068	0	0	98	0	0	0	0
D004097	dihydrotachysterol	0	0	3411	51539	0	56	62944	11320081	0	0	56	0	0	0	0	0	0	0
D020900	Echinacea	0	10	3411	51529	4	1144	62940	11318993	0.003484	0.001739	1148	0	0	10	0	0	0	0
C050739	interferon alfacon-1	0	0	3411	51539	13	829	62931	11319308	0.015439	0.004249	842	0	0	0	0	0	0	0
C058254	sibutramine	0	8	3411	51531	4	2066	62940	11318071	0.001932	0.000965	2070	0	0	8	0	0	0	0
D004205	cromolyn sodium	0	13	3411	51526	26	2750	62918	11317387	0.009366	0.001828	2776	0	0	13	0	0	0	0
D000069446	atazanavir	0	19	3411	51520	25	12091	62919	11308046	0.002063	0.000412	12116	0	0	19	0	0	0	0
C000596789	abaloparatide	0	5	3411	51534	5	6176	62939	11313961	0.000809	0.000362	6181	0	0	5	0	0	0	0
C423508	abarelix	0	1	3411	51538	0	54	62944	11320083	0	0	54	0	0	1	0	0	0	0
D014568	urokinase-type plasminogen activator	0	4	3411	51535	4	245	62940	11319892	0.016064	0.007967	249	0	0	4	0	0	0	0
C011462	erythromycin stearate	0	5	3411	51534	4	152	62940	11319985	0.025641	0.012655	156	0	0	5	0	0	0	0
C000590451	abemaciclib	0	0	3411	51539	70	2486	62874	11317651	0.027387	0.003228	2556	0	0	0	0	0	0	0
D002747	chlorpropamide	0	2	3411	51537	4	196	62940	11319941	0.02	0.009899	200	0	0	2	0	0	0	0
C089740	abiraterone	0	4	3411	51535	5	1112	62939	11319025	0.004476	0.001997	1117	0	0	4	0	0	0	0
D019207	beta-carotene	0	11	3411	51528	7	709	62937	11319428	0.009777	0.003677	716	0	0	11	0	0	0	0
D013469	sulpiride	0	51	3411	51488	86	4237	62858	11315900	0.019894	0.002124	4323	0	0	51	0	0	0	0
D005682	gadolinium	0	31	3411	51508	22	1632	62922	11318505	0.013301	0.002817	1654	0	0	31	0	0	0	0
C542869	AbobotulinumtoxinA	0	0	3411	51539	0	3145	62944	11316992	0	0	3145	0	0	0	0	0	0	0
D005013	ethosuximide	0	0	3411	51539	2	1205	62942	11318932	0.001657	0.001171	1207	0	0	0	0	0	0	0
D005780	gelatin	0	13	3411	51526	15	572	62929	11319565	0.025554	0.006513	587	0	0	13	0	0	0	0
C588260	dasabuvir	0	22	3411	51517	34	14756	62910	11305381	0.002299	0.000394	14790	0	0	22	0	0	0	0
C586094	ombitasvir	0	23	3411	51516	41	15620	62903	11304517	0.002618	0.000408	15661	0	0	23	0	0	0	0
C000612853	glecaprevir	0	9	3411	51530	11	8297	62933	11311840	0.001324	0.000399	8308	0	0	9	0	0	0	0
D015091	beta-alanine	0	1	3411	51538	0	70	62944	11320067	0	0	70	0	0	1	0	0	0	0
D000077443	acamprosate	0	14	3411	51525	5	1436	62939	11318701	0.00347	0.001549	1441	0	0	14	0	0	0	0
D040001	Dermatophagoides farinae	0	0	3411	51539	0	490	62944	11319647	0	0	490	0	0	0	0	0	0	0
D003553	cystine	0	1	3411	51538	0	98	62944	11320039	0	0	98	0	0	1	0	0	0	0
D007472	iohexol	0	79	3411	51460	13	5561	62931	11314576	0.002332	0.000646	5574	0	0	79	0	0	0	0
C002113	acid citrate dextrose	0	2	3411	51537	0	199	62944	11319938	0	0	199	0	0	2	0	0	0	0
D012601	scopolamine	0	45	3411	51494	40	6020	62904	11314117	0.006601	0.00104	6060	0	0	45	0	0	0	0
D000809	angiotensin	0	5	3411	51534	0	470	62944	11319667	0	0	470	0	0	5	0	0	0	0
D057911	angiotensin receptor antagonist	0	0	3411	51539	0	38	62944	11320099	0	0	38	0	0	0	0	0	0	0
C077110	acebrophylline	0	0	3411	51539	2	80	62942	11320057	0.02439	0.017035	82	0	0	0	0	0	0	0
C056498	aceclofenac	0	5	3411	51534	7	798	62937	11319339	0.008696	0.003272	805	0	0	5	0	0	0	0
C032007	aceglutamide	0	0	3411	51539	0	8	62944	11320129	0	0	8	0	0	0	0	0	0	0
C024523	arotinolol	0	1	3411	51538	13	361	62931	11319776	0.034759	0.009471	374	0	0	1	0	0	0	0
C026784	acemetacin	0	1	3411	51538	12	389	62932	11319748	0.029925	0.008508	401	0	0	1	0	0	0	0
D002746	chlorpromazine	0	62	3411	51477	45	8349	62899	11311788	0.005361	0.000797	8394	0	0	62	0	0	0	0
C021280	aceprometazine	0	1	3411	51538	1	22	62943	11320115	0.043478	0.042523	23	0	0	1	0	0	0	0
D001218	aspartame	0	1	3411	51538	0	124	62944	11320013	0	0	124	0	0	1	0	0	0	0
D000081	acetamide	0	0	3411	51539	0	10	62944	11320127	0	0	10	0	0	0	0	0	0	0
C007333	dichloralantipyrine	0	6	3411	51533	12	1338	62932	11318799	0.008889	0.002555	1350	0	0	6	0	0	0	0
D002715	chlormadinone acetate	0	0	3411	51539	32	723	62912	11319414	0.042384	0.007332	755	0	0	0	0	0	0	0
D000068717	glatiramer	0	12	3411	51527	26	48218	62918	11271919	0.000539	0.000106	48244	0	0	12	0	0	0	0
D003545	cysteine	0	2	3411	51537	10	474	62934	11319663	0.020661	0.006466	484	0	0	2	0	0	0	0
D000096	acetone	0	0	3411	51539	1	80	62943	11320057	0.012346	0.012269	81	0	0	0	0	0	0	0
D000108	acetylcarnitine	0	4	3411	51535	12	812	62932	11319325	0.014563	0.004173	824	0	0	4	0	0	0	0
D005978	glutathione	0	6	3411	51533	25	840	62919	11319297	0.028902	0.005696	865	0	0	6	0	0	0	0
C088117	acetylleucine	0	31	3411	51508	3	579	62941	11319558	0.005155	0.002968	582	0	0	31	0	0	0	0
D000109	acetylcholine	0	3	3411	51536	0	124	62944	11320013	0	0	124	0	0	3	0	0	0	0
D013831	thiamine	0	189	3411	51350	81	7858	62863	11312279	0.010203	0.001128	7939	0	0	189	0	0	0	0
C002942	calcium carbasalate	0	22	3411	51517	30	1622	62914	11318515	0.01816	0.003285	1652	0	0	22	0	0	0	0
D002990	clobetasol	0	102	3411	51437	99	15732	62845	11304405	0.006254	0.000627	15831	0	0	102	0	0	0	0
D000157	aconitine	0	1	3411	51538	2	60	62942	11320077	0.032258	0.022439	62	0	0	1	0	0	0	0
D004002	clodronic acid	0	23	3411	51516	15	1202	62929	11318935	0.012325	0.003163	1217	0	0	23	0	0	0	0
D002969	clavulanic acid	0	34	3411	51505	17	876	62927	11319261	0.019037	0.004573	893	0	0	34	0	0	0	0
D004976	ethacrynic acid	0	16	3411	51523	4	375	62940	11319762	0.010554	0.005249	379	0	0	16	0	0	0	0
C021270	tiaprofenic acid	0	2	3411	51537	3	375	62941	11319762	0.007937	0.004564	378	0	0	2	0	0	0	0
C542859	aclidinium	0	41	3411	51498	40	5803	62904	11314334	0.006846	0.001079	5843	0	0	41	0	0	0	0
D005561	formate	0	0	3411	51539	0	17	62944	11320120	0	0	17	0	0	0	0	0	0	0
C026191	diethylamine salicylate	0	0	3411	51539	0	152	62944	11319985	0	0	152	0	0	0	0	0	0	0
D000632	aminopyrine	0	1	3411	51538	2	113	62942	11320024	0.017391	0.01219	115	0	0	1	0	0	0	0
C027696	acipimox	0	59	3411	51480	0	58	62944	11320079	0	0	58	0	0	59	0	0	0	0
D015250	aclarubicin	0	0	3411	51539	4	288	62940	11319849	0.013699	0.006802	292	0	0	0	0	0	0	0
C021137	alclometasone dipropionate	0	1	3411	51538	11	413	62933	11319724	0.025943	0.00772	424	0	0	1	0	0	0	0
D000990	antithrombin III	0	11	3411	51528	39	734	62905	11319403	0.050453	0.007872	773	0	0	11	0	0	0	0
D003609	dactinomycin	0	0	3411	51539	39	2580	62905	11317557	0.014891	0.002367	2619	0	0	0	0	0	0	0
C017231	aldioxa	0	1	3411	51538	20	388	62924	11319749	0.04902	0.010689	408	0	0	1	0	0	0	0
D020843	chamomile	0	1	3411	51538	0	194	62944	11319943	0	0	194	0	0	1	0	0	0	0
D004975	acrinol	0	0	3411	51539	2	14	62942	11320123	0.125	0.08268	16	0	0	0	0	0	0	0
C043648	acrivastine	0	2	3411	51537	1	229	62943	11319908	0.004348	0.004338	230	0	0	2	0	0	0	0
D002594	cetylpyridinium	0	9	3411	51530	11	632	62933	11319505	0.017107	0.005114	643	0	0	9	0	0	0	0
D002935	Cinnamomum zeylanicum	0	39	3411	51500	10	3034	62934	11317103	0.003285	0.001037	3044	0	0	39	0	0	0	0
D014993	xylitol	0	2	3411	51537	1	105	62943	11320032	0.009434	0.009389	106	0	0	2	0	0	0	0
D017325	hepatitis B vaccine	0	6	3411	51533	30	1004	62914	11319133	0.029014	0.00522	1034	0	0	6	0	0	0	0
C026325	attapulgite	0	0	3411	51539	0	35	62944	11320102	0	0	35	0	0	0	0	0	0	0
C052562	Actarit	0	0	3411	51539	18	106	62926	11320031	0.145161	0.031634	124	0	0	0	0	0	0	0
D045165	testosterone congener	0	41	3411	51498	24	8185	62920	11311952	0.002924	0.000596	8209	0	0	41	0	0	0	0
C000913	cobamamide	0	1	3411	51538	0	70	62944	11320067	0	0	70	0	0	1	0	0	0	0
D015365	enoxacin	2	0	3409	51539	0	39	62944	11320098	0	0	39	0	0	2	0	0	0	0
C554125	interferon gamma-1b	0	3	3411	51536	50	1238	62894	11318899	0.03882	0.005382	1288	0	0	3	0	0	0	0
D007371	interferon-gamma	0	1	3411	51538	8	225	62936	11319912	0.034335	0.011929	233	0	0	1	0	0	0	0
D062365	aminobenzoate	0	2	3411	51537	0	167	62944	11319970	0	0	167	0	0	2	0	0	0	0
D003006	clopenthixol	0	1	3411	51538	15	2724	62929	11317413	0.005476	0.00141	2739	0	0	1	0	0	0	0
D003622	dapsone	0	44	3411	51495	97	5545	62847	11314592	0.017192	0.001731	5642	0	0	44	0	0	0	0
C073338	carbazochrome	0	8	3411	51531	127	1923	62817	11318214	0.061951	0.005324	2050	0	0	8	0	0	0	0
D000068816	adapalene	0	0	3411	51539	6	3328	62938	11316809	0.0018	0.000734	3334	0	0	0	0	0	0	0
C004280	thiocolchicoside	0	24	3411	51515	4	1074	62940	11319063	0.003711	0.001852	1078	0	0	24	0	0	0	0
C479038	carbomer	0	31	3411	51508	10	1706	62934	11318431	0.005828	0.001837	1716	0	0	31	0	0	0	0
D002857	chromium	0	17	3411	51522	12	1651	62932	11318486	0.007216	0.002076	1663	0	0	17	0	0	0	0
C053001	adefovir	0	0	3411	51539	0	311	62944	11319826	0	0	311	0	0	0	0	0	0	0
C106812	adefovir dipivoxil	1	0	3410	51539	11	2993	62933	11317144	0.003662	0.001102	3004	0	0	1	0	0	0	0
D012436	S-adenosylmethionine	0	1	3411	51538	7	711	62937	11319426	0.009749	0.003667	718	0	0	1	0	0	0	0
D000225	adenine	0	0	3411	51539	13	173	62931	11319964	0.069892	0.018695	186	0	0	0	0	0	0	0
D000255	adenosine triphosphate	0	4	3411	51535	18	575	62926	11319562	0.030354	0.007045	593	0	0	4	0	0	0	0
D000227	adenine nucleotide	0	3	3411	51536	1	95	62943	11320042	0.010417	0.010362	96	0	0	3	0	0	0	0
D013411	sulfadiazine	0	7	3411	51532	8	1071	62936	11319066	0.007414	0.002612	1079	0	0	7	0	0	0	0
D002794	choline	0	1	3411	51538	1	272	62943	11319865	0.003663	0.003656	273	0	0	1	0	0	0	0
C022116	adrafinil	0	4	3411	51535	0	50	62944	11320087	0	0	50	0	0	4	0	0	0	0
D006035	Glycyrrhiza	0	3	3411	51536	7	373	62937	11319764	0.018421	0.006898	380	0	0	3	0	0	0	0
D007545	isoproterenol	0	60	3411	51479	1	308	62943	11319829	0.003236	0.003231	309	0	0	60	0	0	0	0
D000538	aluminum silicate	0	1	3411	51538	3	126	62941	11320011	0.023256	0.01327	129	0	0	1	0	0	0	0
D007444	inulin	0	2	3411	51537	0	229	62944	11319908	0	0	229	0	0	2	0	0	0	0
D004492	edetic acid	0	0	3411	51539	5	92	62939	11320045	0.051546	0.02245	97	0	0	0	0	0	0	0
C069207	calcium ascorbate	0	11	3411	51528	12	1164	62932	11318973	0.010204	0.002931	1176	0	0	11	0	0	0	0
C005810	tetrahydrozoline	0	16	3411	51523	8	3194	62936	11316943	0.002498	0.000882	3202	0	0	16	0	0	0	0
C028458	tipepidine	0	3	3411	51536	31	803	62913	11319334	0.03717	0.006551	834	0	0	3	0	0	0	0
D002266	carboxymethylcellulose	0	21	3411	51518	16	1300	62928	11318837	0.012158	0.003021	1316	0	0	21	0	0	0	0
C005948	astaxanthin	0	3	3411	51536	0	203	62944	11319934	0	0	203	0	0	3	0	0	0	0
C543528	sotrastaurin	0	0	3411	51539	0	46	62944	11320091	0	0	46	0	0	0	0	0	0	0
C058249	ebastine	0	24	3411	51515	36	1602	62908	11318535	0.021978	0.003623	1638	0	0	24	0	0	0	0
D004928	escin	0	0	3411	51539	0	117	62944	11320020	0	0	117	0	0	0	0	0	0	0
C033541	afloqualone	0	0	3411	51539	1	62	62943	11320075	0.015873	0.015747	63	0	0	0	0	0	0	0
D012915	soap	0	0	3411	51539	0	351	62944	11319786	0	0	351	0	0	0	0	0	0	0
D005641	tegafur	0	6	3411	51533	235	3110	62709	11317027	0.070254	0.004419	3345	0	0	6	0	0	0	0
C543332	obinutuzumab	0	36	3411	51503	109	4990	62835	11315147	0.021377	0.002026	5099	0	0	36	0	0	0	0
D000077784	axitinib	0	27	3411	51512	78	7318	62866	11312819	0.010546	0.001188	7396	0	0	27	0	0	0	0
C000627630	ivosidenib	0	1	3411	51538	2	283	62942	11319854	0.007018	0.004945	285	0	0	1	0	0	0	0
C000605269	enasidenib	0	5	3411	51534	4	1200	62940	11318937	0.003322	0.001658	1204	0	0	5	0	0	0	0
D000077465	cabergoline	0	8	3411	51531	83	4786	62861	11315351	0.017047	0.001855	4869	0	0	8	0	0	0	0
C000627036	agalsidase alfa	0	7	3411	51532	0	122	62944	11320015	0	0	122	0	0	7	0	0	0	0
C459420	agalsidase beta	0	108	3411	51431	5	5466	62939	11314671	0.000914	0.000409	5471	0	0	108	0	0	0	0
C095108	amprenavir	0	0	3411	51539	6	382	62938	11319755	0.015464	0.006264	388	0	0	0	0	0	0	0
D000804	angiotensin II	0	12	3411	51527	5	501	62939	11319636	0.009881	0.004397	506	0	0	12	0	0	0	0
D000077466	tirofiban	0	19	3411	51520	10	2100	62934	11318037	0.004739	0.001495	2110	0	0	19	0	0	0	0
D004087	dihydroergotamine	0	6	3411	51533	20	1300	62924	11318837	0.015152	0.003362	1320	0	0	6	0	0	0	0
C508864	galsulfase	0	0	3411	51539	3	2248	62941	11317889	0.001333	0.000769	2251	0	0	0	0	0	0	0
C084711	agomelatine	0	11	3411	51528	8	1279	62936	11318858	0.006216	0.002191	1287	0	0	11	0	0	0	0
C084597	chlorcyclizine	0	0	3411	51539	0	41	62944	11320096	0	0	41	0	0	0	0	0	0	0
C000605816	erenumab	0	2	3411	51537	0	18679	62944	11301458	0	0	18679	0	0	2	0	0	0	0
D000404	ajmaline	0	7	3411	51532	0	261	62944	11319876	0	0	261	0	0	7	0	0	0	0
C007858	sulodexide	0	6	3411	51533	0	218	62944	11319919	0	0	218	0	0	6	0	0	0	0
C412828	choriogonadotropin alfa	0	0	3411	51539	2	2719	62942	11317418	0.000735	0.00052	2721	0	0	0	0	0	0	0
C002747	theodrenaline	0	3	3411	51536	0	141	62944	11319996	0	0	141	0	0	3	0	0	0	0
C005522	cloxazolam	0	18	3411	51521	9	822	62935	11319315	0.01083	0.003591	831	0	0	18	0	0	0	0
C043698	almagate	0	1	3411	51538	1	166	62943	11319971	0.005988	0.00597	167	0	0	1	0	0	0	0
D000069605	olopatadine	0	48	3411	51491	119	8072	62825	11312065	0.014528	0.001322	8191	0	0	48	0	0	0	0
D007464	clioquinol	0	1	3411	51538	0	82	62944	11320055	0	0	82	0	0	1	0	0	0	0
C046835	alacepril	0	1	3411	51538	0	83	62944	11320054	0	0	83	0	0	1	0	0	0	0
D000077271	imiquimod	0	11	3411	51528	7	2297	62937	11317840	0.003038	0.001147	2304	0	0	11	0	0	0	0
D007665	ketotifen	0	13	3411	51526	36	3589	62908	11316548	0.009931	0.001647	3625	0	0	13	0	0	0	0
D015766	albendazole	0	3	3411	51536	7	1294	62937	11318843	0.00538	0.002028	1301	0	0	3	0	0	0	0
C534611	albiglutide	0	4	3411	51535	1	8864	62943	11311273	0.000113	0.000113	8865	0	0	4	0	0	0	0
D007068	iduronidase	0	4	3411	51535	9	2202	62935	11317935	0.004071	0.001354	2211	0	0	4	0	0	0	0
D016899	interferon-beta	0	1	3411	51538	9	765	62935	11319372	0.011628	0.003853	774	0	0	1	0	0	0	0
D013634	tannin	0	3	3411	51536	15	289	62929	11319848	0.049342	0.012422	304	0	0	3	0	0	0	0
D013668	technetium tc 99m aggregated albumin	0	0	3411	51539	0	16	62944	11320121	0	0	16	0	0	0	0	0	0	0
C557708	alcaftadine	0	0	3411	51539	1	627	62943	11319510	0.001592	0.001591	628	0	0	0	0	0	0	0
D013881	thioridazine	0	12	3411	51527	5	1214	62939	11318923	0.004102	0.001831	1219	0	0	12	0	0	0	0
D000450	aldosterone	0	2	3411	51537	2	95	62942	11320042	0.020619	0.014428	97	0	0	2	0	0	0	0
D003091	colistin	0	35	3411	51504	45	3098	62899	11317039	0.014318	0.002119	3143	0	0	35	0	0	0	0
D000077944	alefacept	0	2	3411	51537	4	1792	62940	11318345	0.002227	0.001112	1796	0	0	2	0	0	0	0
D015760	alfentanil	0	35	3411	51504	4	675	62940	11319462	0.005891	0.002937	679	0	0	35	0	0	0	0
C542437	aleglitazar	0	3	3411	51536	0	19	62944	11320118	0	0	19	0	0	3	0	0	0	0
C053090	epinastine	0	8	3411	51531	77	1992	62867	11318145	0.037216	0.004161	2069	0	0	8	0	0	0	0
D000074323	alemtuzumab	0	9	3411	51530	306	12758	62638	11307379	0.023423	0.001323	13064	0	0	9	0	0	0	0
D004836	epimestrol	0	0	3411	51539	0	16	62944	11320121	0	0	16	0	0	0	0	0	0	0
C016811	tyloxapol	0	0	3411	51539	1	17	62943	11320120	0.055556	0.05399	18	0	0	0	0	0	0	0
D016898	interferon-alpha	0	8	3411	51531	67	3029	62877	11317108	0.021641	0.002615	3096	0	0	8	0	0	0	0
D000515	alpha 1-antitrypsin	0	11	3411	51528	20	4661	62924	11315476	0.004273	0.000953	4681	0	0	11	0	0	0	0
D000681	amylase	0	3	3411	51536	1	182	62943	11319955	0.005464	0.00545	183	0	0	3	0	0	0	0
D000455	Medicago sativa	0	1	3411	51538	3	201	62941	11319936	0.014706	0.008428	204	0	0	1	0	0	0	0
D005997	glycerylphosphorylcholine	0	2	3411	51537	1	142	62943	11319995	0.006993	0.006969	143	0	0	2	0	0	0	0
D013324	strontium	0	0	3411	51539	2	149	62942	11319988	0.013245	0.009303	151	0	0	0	0	0	0	0
C000589253	copanlisib	0	0	3411	51539	5	133	62939	11320004	0.036232	0.015907	138	0	0	0	0	0	0	0
C550258	alisertib	0	0	3411	51539	4	85	62940	11320052	0.044944	0.021961	89	0	0	0	0	0	0	0
C499715	alisporivir	0	0	3411	51539	1	59	62943	11320078	0.016667	0.016527	60	0	0	0	0	0	0	0
D000077556	alitretinoin	0	0	3411	51539	0	67	62944	11320070	0	0	67	0	0	0	0	0	0	0
C033968	alizapride	0	20	3411	51519	27	1777	62917	11318360	0.014967	0.002859	1804	0	0	20	0	0	0	0
D000079702	pomegranate	0	0	3411	51539	0	130	62944	11320007	0	0	130	0	0	0	0	0	0	0
C547512	eldecalcitol	0	3	3411	51536	104	2044	62840	11318093	0.048417	0.004631	2148	0	0	3	0	0	0	0
D013654	taurine	0	3	3411	51536	3	468	62941	11319669	0.006369	0.003666	471	0	0	3	0	0	0	0
D000481	allantoin	0	2	3411	51537	0	202	62944	11319935	0	0	202	0	0	2	0	0	0	0
D000865	antazoline	0	0	3411	51539	0	28	62944	11320109	0	0	28	0	0	0	0	0	0	0
C023635	dienogest	0	2	3411	51537	3	1500	62941	11318637	0.001996	0.001151	1503	0	0	2	0	0	0	0
D000500	allylestrenol	0	0	3411	51539	2	31	62942	11320106	0.060606	0.041536	33	0	0	0	0	0	0	0
C033065	magnesium aluminum silicate	0	0	3411	51539	0	65	62944	11320072	0	0	65	0	0	0	0	0	0	0
D025443	dihydroergocryptine	0	2	3411	51537	2	51	62942	11320086	0.037736	0.026175	53	0	0	2	0	0	0	0
C409045	almotriptan	0	2	3411	51537	1	943	62943	11319194	0.001059	0.001059	944	0	0	2	0	0	0	0
D000504	Aloe	0	11	3411	51528	5	1107	62939	11319030	0.004496	0.002006	1112	0	0	11	0	0	0	0
D020902	Hypericum	0	7	3411	51532	6	1138	62938	11318999	0.005245	0.002136	1144	0	0	7	0	0	0	0
C090840	alosetron	0	4	3411	51535	3	806	62941	11319331	0.003708	0.002137	809	0	0	4	0	0	0	0
C585539	alpelisib	0	0	3411	51539	14	867	62930	11319270	0.015891	0.004213	881	0	0	0	0	0	0	0
C009077	isopropylantipyrine	0	3	3411	51536	2	157	62942	11319980	0.012579	0.008838	159	0	0	3	0	0	0	0
D002918	chymotrypsin	0	0	3411	51539	1	41	62943	11320096	0.02381	0.023524	42	0	0	0	0	0	0	0
D001104	arbutin	0	0	3411	51539	0	6	62944	11320131	0	0	6	0	0	0	0	0	0	0
C092292	ziprasidone	0	21	3411	51518	42	18161	62902	11301976	0.002307	0.000356	18203	0	0	21	0	0	0	0
D006585	altretamine	0	0	3411	51539	0	36	62944	11320101	0	0	36	0	0	0	0	0	0	0
C100289	oxethazaine	0	1	3411	51538	6	243	62938	11319894	0.024096	0.009718	249	0	0	1	0	0	0	0
D015040	zirconium	0	0	3411	51539	0	218	62944	11319919	0	0	218	0	0	0	0	0	0	0
C120481	ciclesonide	0	14	3411	51525	139	4944	62805	11315193	0.027346	0.002288	5083	0	0	14	0	0	0	0
C419502	alvimopan	0	1	3411	51538	0	229	62944	11319908	0	0	229	0	0	1	0	0	0	0
D053139	oseltamivir	0	67	3411	51472	146	15911	62798	11304226	0.009093	0.000749	16057	0	0	67	0	0	0	0
C037931	ambazone	0	0	3411	51539	1	6	62943	11320131	0.142857	0.13226	7	0	0	0	0	0	0	0
D000549	ambenonium	0	1	3411	51538	1	138	62943	11319999	0.007194	0.007168	139	0	0	1	0	0	0	0
D012631	secobarbital	0	0	3411	51539	1	98	62943	11320039	0.010101	0.01005	99	0	0	0	0	0	0	0
D012642	selegiline	0	14	3411	51525	32	3726	62912	11316411	0.008515	0.001499	3758	0	0	14	0	0	0	0
D000561	amdinocillin pivoxil	0	1	3411	51538	6	350	62938	11319787	0.016854	0.006822	356	0	0	1	0	0	0	0
D000677	amsacrine	0	2	3411	51537	6	470	62938	11319667	0.012605	0.005113	476	0	0	2	0	0	0	0
C035276	eicosapentaenoic acid ethyl ester	0	38	3411	51501	101	4587	62843	11315550	0.021544	0.002121	4688	0	0	38	0	0	0	0
C027784	amezinium	0	3	3411	51536	13	489	62931	11319648	0.025896	0.007089	502	0	0	3	0	0	0	0
D004053	diethylpropion	0	0	3411	51539	0	173	62944	11319964	0	0	173	0	0	0	0	0	0	0
C577155	evolocumab	0	56	3411	51483	24	65296	62920	11254841	0.000367	7.5e-05	65320	0	0	56	0	0	0	0
C583569	etelcalcetide	0	2	3411	51537	5	1757	62939	11318380	0.002838	0.001267	1762	0	0	2	0	0	0	0
C545764	ganitumab	0	0	3411	51539	2	29	62942	11320108	0.064516	0.044124	31	0	0	0	0	0	0	0
D000614	aminocaproate	0	75	3411	51464	13	883	62931	11319254	0.014509	0.003995	896	0	0	75	0	0	0	0
D014449	tyrothricin	0	0	3411	51539	1	37	62943	11320100	0.026316	0.025967	38	0	0	0	0	0	0	0
D004999	amifostine	0	2	3411	51537	13	761	62931	11319376	0.016796	0.004619	774	0	0	2	0	0	0	0
D003518	cyclopenthiazide	0	0	3411	51539	0	17	62944	11320120	0	0	17	0	0	0	0	0	0	0
C016217	aminaphthone	0	1	3411	51538	0	34	62944	11320103	0	0	34	0	0	1	0	0	0	0
D009952	ornithine	0	6	3411	51533	0	89	62944	11320048	0	0	89	0	0	6	0	0	0	0
D000616	aminoglutethimide	0	0	3411	51539	1	24	62943	11320113	0.04	0.039192	25	0	0	0	0	0	0	0
C104201	gimeracil	0	3	3411	51536	189	2429	62755	11317708	0.072193	0.005058	2618	0	0	3	0	0	0	0
D011492	protein hydrolysate	0	1	3411	51538	1	26	62943	11320111	0.037037	0.036345	27	0	0	1	0	0	0	0
D000077582	sultopride	0	33	3411	51506	10	5167	62934	11314970	0.001932	0.00061	5177	0	0	33	0	0	0	0
D002707	chlordiazepoxide	0	41	3411	51498	27	5546	62917	11314591	0.004845	0.00093	5573	0	0	41	0	0	0	0
C036619	idebenone	0	6	3411	51533	0	59	62944	11320078	0	0	59	0	0	6	0	0	0	0
D019695	glycyrrhizic acid	0	4	3411	51535	36	748	62908	11319389	0.045918	0.007475	784	0	0	4	0	0	0	0
D000654	amobarbital	0	5	3411	51534	0	238	62944	11319899	0	0	238	0	0	5	0	0	0	0
D000077332	artesunate	1	0	3410	51539	1	203	62943	11319934	0.004902	0.00489	204	0	0	1	0	0	0	0
D017965	gamma-linolenic acid	0	0	3411	51539	0	43	62944	11320094	0	0	43	0	0	0	0	0	0	0
C038974	amorolfine	0	2	3411	51537	1	282	62943	11319855	0.003534	0.003527	283	0	0	2	0	0	0	0
D000657	amoxapine	0	1	3411	51538	12	695	62932	11319442	0.016973	0.004858	707	0	0	1	0	0	0	0
D000069445	atomoxetine	0	4	3411	51535	9	20923	62935	11299214	0.00043	0.000143	20932	0	0	4	0	0	0	0
C004664	chloropyramine	0	2	3411	51537	1	233	62943	11319904	0.004274	0.004264	234	0	0	2	0	0	0	0
C065946	ampiroxicam	0	0	3411	51539	4	66	62940	11320071	0.057143	0.027743	70	0	0	0	0	0	0	0
C055866	amrubicin	0	0	3411	51539	25	170	62919	11319967	0.128205	0.023941	195	0	0	0	0	0	0	0
D000068679	emtricitabine	0	32	3411	51507	91	42201	62853	11277936	0.002152	0.000225	42292	0	0	32	0	0	0	0
D002997	clomipramine	0	52	3411	51487	49	6142	62895	11313995	0.007915	0.001126	6191	0	0	52	0	0	0	0
C031060	salicylamide	0	0	3411	51539	2	225	62942	11319912	0.008811	0.006203	227	0	0	0	0	0	0	0
D010110	oxymetholone	0	1	3411	51538	3	126	62941	11320011	0.023256	0.01327	129	0	0	1	0	0	0	0
C583175	anagliptin	0	0	3411	51539	3	141	62941	11319996	0.020833	0.011902	144	0	0	0	0	0	0	0
D053590	interleukin-1 receptor antagonist protein	0	14	3411	51525	161	5529	62783	11314608	0.028295	0.002198	5690	0	0	14	0	0	0	0
C014477	diflorasone diacetate	0	0	3411	51539	10	322	62934	11319815	0.03012	0.00938	332	0	0	0	0	0	0	0
C064294	sarpogrelate	0	5	3411	51534	36	818	62908	11319319	0.042155	0.006876	854	0	0	5	0	0	0	0
D009966	orphenadrine	0	22	3411	51517	15	2905	62929	11317232	0.005137	0.001323	2920	0	0	22	0	0	0	0
D000997	antivenin	0	0	3411	51539	0	69	62944	11320068	0	0	69	0	0	0	0	0	0	0
D010074	oxandrolone	0	6	3411	51533	5	360	62939	11319777	0.013699	0.006084	365	0	0	6	0	0	0	0
D002515	cephradine	2	0	3409	51539	1	259	62943	11319878	0.003846	0.003839	260	0	0	2	0	0	0	0
C054871	ioversol	0	22	3411	51517	10	3202	62934	11316935	0.003113	0.000983	3212	0	0	22	0	0	0	0
D002753	chlorzoxazone	0	10	3411	51529	8	1556	62936	11318581	0.005115	0.001804	1564	0	0	10	0	0	0	0
D012970	sodium glutamate	0	0	3411	51539	0	60	62944	11320077	0	0	60	0	0	0	0	0	0	0
D003534	cyproterone	0	5	3411	51534	0	371	62944	11319766	0	0	371	0	0	5	0	0	0	0
D000735	androstenedione	0	0	3411	51539	0	7	62944	11320130	0	0	7	0	0	0	0	0	0	0
D003974	diatrizoate meglumine	0	23	3411	51516	4	512	62940	11319625	0.007752	0.003861	516	0	0	23	0	0	0	0
D000077612	anidulafungin	0	14	3411	51525	16	773	62928	11319364	0.020279	0.005018	789	0	0	14	0	0	0	0
D004997	ethinyl estradiol	0	25	3411	51514	273	123096	62671	11197041	0.002213	0.000134	123369	0	0	25	0	0	0	0
C002072	ketazolam	0	0	3411	51539	0	73	62944	11320064	0	0	73	0	0	0	0	0	0	0
D004221	disulfiram	0	0	3411	51539	3	1455	62941	11318682	0.002058	0.001187	1458	0	0	0	0	0	0	0
C061018	ganirelix	0	0	3411	51539	1	1329	62943	11318808	0.000752	0.000752	1330	0	0	0	0	0	0	0
D000875	anthralin	0	0	3411	51539	1	73	62943	11320064	0.013514	0.013422	74	0	0	0	0	0	0	0
D018029	Rho(D) immune globulin	0	0	3411	51539	29	1693	62915	11318444	0.016841	0.003101	1722	0	0	0	0	0	0	0
C045781	cytomegalovirus-specific hyperimmune globulin	0	1	3411	51538	9	313	62935	11319824	0.02795	0.009186	322	0	0	1	0	0	0	0
D002994	clofibrate	0	1	3411	51538	2	109	62942	11320028	0.018018	0.012625	111	0	0	1	0	0	0	0
D014373	tuberculin	0	8	3411	51531	5	2795	62939	11317342	0.001786	0.000798	2800	0	0	8	0	0	0	0
D000726	androgen antagonist	0	0	3411	51539	0	104	62944	11320033	0	0	104	0	0	0	0	0	0	0
D002701	chloramphenicol	0	24	3411	51515	10	1566	62934	11318571	0.006345	0.002	1576	0	0	24	0	0	0	0
D002800	cholinesterase inhibitor	0	0	3411	51539	0	16	62944	11320121	0	0	16	0	0	0	0	0	0	0
D000077559	sodium citrate	0	15	3411	51524	16	928	62928	11319209	0.016949	0.004201	944	0	0	15	0	0	0	0
D017592	skin care	0	33	3411	51506	19	3945	62925	11316192	0.004793	0.001097	3964	0	0	33	0	0	0	0
D002738	chloroquine	0	13	3411	51526	34	2146	62910	11317991	0.015596	0.002654	2180	0	0	13	0	0	0	0
D000967	antimony sodium gluconate	0	0	3411	51539	0	32	62944	11320105	0	0	32	0	0	0	0	0	0	0
D007616	kaolin	0	3	3411	51536	2	62	62942	11320075	0.03125	0.021749	64	0	0	3	0	0	0	0
D025442	dihydroergocristine	0	10	3411	51529	8	255	62936	11319882	0.030418	0.01059	263	0	0	10	0	0	0	0
D013442	sulfinpyrazone	0	0	3411	51539	2	21	62942	11320116	0.086957	0.058753	23	0	0	0	0	0	0	0
D013805	theobromine	0	0	3411	51539	3	91	62941	11320046	0.031915	0.01813	94	0	0	0	0	0	0	0
D009950	ornidazole	0	11	3411	51528	3	236	62941	11319901	0.012552	0.007201	239	0	0	11	0	0	0	0
C572045	apalutamide	0	10	3411	51529	4	1100	62940	11319037	0.003623	0.001808	1104	0	0	10	0	0	0	0
C008192	isometheptene	0	8	3411	51531	13	1466	62931	11318671	0.00879	0.002427	1479	0	0	8	0	0	0	0
C511774	sipuleucel-T	0	16	3411	51523	13	3881	62931	11316256	0.003338	0.000924	3894	0	0	16	0	0	0	0
C479079	insulin glulisine	0	69	3411	51470	28	7539	62916	11312598	0.0037	0.000698	7567	0	0	69	0	0	0	0
C569670	apitolisib	0	0	3411	51539	0	7	62944	11320130	0	0	7	0	0	0	0	0	0	0
D031885	Cimicifuga	1	0	3410	51539	7	1066	62937	11319071	0.006524	0.002458	1073	0	0	1	0	0	0	0
D002116	calcitonin	0	23	3411	51516	9	1062	62935	11319075	0.008403	0.002789	1071	0	0	23	0	0	0	0
C052018	cefprozil	0	7	3411	51532	13	885	62931	11319252	0.014477	0.003986	898	0	0	7	0	0	0	0
D017315	cilazapril	0	36	3411	51503	9	929	62935	11319208	0.009595	0.003183	938	0	0	36	0	0	0	0
D000078306	clobazam	0	36	3411	51503	50	13614	62894	11306523	0.003659	0.000517	13664	0	0	36	0	0	0	0
D012968	etidronic acid	0	9	3411	51530	24	1165	62920	11318972	0.020185	0.004078	1189	0	0	9	0	0	0	0
D000078330	oxcarbazepine	0	63	3411	51476	79	21477	62865	11298660	0.003665	0.000412	21556	0	0	63	0	0	0	0
C010739	ifenprodil	0	6	3411	51533	25	562	62919	11319575	0.042589	0.008335	587	0	0	6	0	0	0	0
D020939	ginger	0	4	3411	51535	8	1315	62936	11318822	0.006047	0.002131	1323	0	0	4	0	0	0	0
D032083	Citrus paradisi	0	4	3411	51535	0	167	62944	11319970	0	0	167	0	0	4	0	0	0	0
C016986	apraclonidine	0	1	3411	51538	1	243	62943	11319894	0.004098	0.00409	244	0	0	1	0	0	0	0
C505730	apremilast	0	74	3411	51465	46	88293	62898	11231844	0.000521	7.7e-05	88339	0	0	74	0	0	0	0
D000068219	Prunus armeniaca	0	0	3411	51539	6	72	62938	11320065	0.076923	0.030172	78	0	0	0	0	0	0	0
C023850	Tacalcitol	0	0	3411	51539	2	113	62942	11320024	0.017391	0.01219	115	0	0	0	0	0	0	0
C416835	eslicarbazepine acetate	0	6	3411	51533	2	1817	62942	11318320	0.0011	0.000777	1819	0	0	6	0	0	0	0
C107201	tipranavir	0	0	3411	51539	12	1318	62932	11318819	0.009023	0.002593	1330	0	0	0	0	0	0	0
D014988	xipamide	0	156	3411	51383	28	1496	62916	11318641	0.018373	0.00344	1524	0	0	156	0	0	0	0
C010405	cetostearyl alcohol	0	0	3411	51539	0	67	62944	11320070	0	0	67	0	0	0	0	0	0	0
D028001	Eleutherococcus	0	0	3411	51539	0	46	62944	11320091	0	0	46	0	0	0	0	0	0	0
D003596	cytosine	0	0	3411	51539	1	42	62943	11320095	0.023256	0.022984	43	0	0	0	0	0	0	0
C031986	arbekacin	0	2	3411	51537	12	265	62932	11319872	0.043321	0.012232	277	0	0	2	0	0	0	0
C004649	carbinoxamine	0	1	3411	51538	2	238	62942	11319899	0.008333	0.005868	240	0	0	1	0	0	0	0
C031331	sulbutiamine	0	1	3411	51538	0	57	62944	11320080	0	0	57	0	0	1	0	0	0	0
C031942	argatroban	0	51	3411	51488	8	1242	62936	11318895	0.0064	0.002255	1250	0	0	51	0	0	0	0
D008625	tiopronin	0	2	3411	51537	12	1547	62932	11318590	0.007697	0.002213	1559	0	0	2	0	0	0	0
C000603935	aripiprazole lauroxil	0	0	3411	51539	0	2266	62944	11317871	0	0	2266	0	0	0	0	0	0	0
D034341	aristolochic acid	0	0	3411	51539	0	10	62944	11320127	0	0	10	0	0	0	0	0	0	0
D002936	cinnarizine	0	12	3411	51527	1	706	62943	11319431	0.001414	0.001413	707	0	0	12	0	0	0	0
D003981	diazoxide	0	2	3411	51537	7	514	62937	11319623	0.013436	0.005044	521	0	0	2	0	0	0	0
D010118	oxytetracycline	0	8	3411	51531	11	614	62933	11319523	0.0176	0.00526	625	0	0	8	0	0	0	0
D000077549	artemether	1	0	3410	51539	2	349	62942	11319788	0.005698	0.004018	351	0	0	1	0	0	0	0
D000069463	olive oil	0	0	3411	51539	8	292	62936	11319845	0.026667	0.009302	300	0	0	0	0	0	0	0
D002355	carticaine	0	1	3411	51538	2	636	62942	11319501	0.003135	0.002213	638	0	0	1	0	0	0	0
C527517	ofatumumab	0	4	3411	51535	45	2762	62899	11317375	0.016031	0.002371	2807	0	0	4	0	0	0	0
C090568	imiglucerase	0	4	3411	51535	21	3365	62923	11316772	0.006202	0.001349	3386	0	0	4	0	0	0	0
C089750	zolmitriptan	0	4	3411	51535	7	4953	62937	11315184	0.001411	0.000533	4960	0	0	4	0	0	0	0
C042131	calcium glubionate	0	3	3411	51536	0	101	62944	11320036	0	0	101	0	0	3	0	0	0	0
C025910	dimethyl sulfone	0	11	3411	51528	5	1082	62939	11319055	0.0046	0.002052	1087	0	0	11	0	0	0	0
C522667	Asenapine	0	0	3411	51539	4	7695	62940	11312442	0.00052	0.00026	7699	0	0	0	0	0	0	0
C570710	asfotase alfa	0	0	3411	51539	4	4274	62940	11315863	0.000935	0.000467	4278	0	0	0	0	0	0	0
D020948	cat's claw	0	0	3411	51539	0	95	62944	11320042	0	0	95	0	0	0	0	0	0	0
D028041	Centella	0	0	3411	51539	8	81	62936	11320056	0.089888	0.030318	89	0	0	0	0	0	0	0
C000609080	gilteritinib	0	1	3411	51538	6	559	62938	11319578	0.010619	0.004312	565	0	0	1	0	0	0	0
C493250	gabapentin enacarbil	0	0	3411	51539	0	1231	62944	11318906	0	0	1231	0	0	0	0	0	0	0
D001216	asparagine	0	0	3411	51539	0	18	62944	11320119	0	0	18	0	0	0	0	0	0	0
D001215	asparaginase	0	9	3411	51530	128	7017	62816	11313120	0.017915	0.001569	7145	0	0	9	0	0	0	0
D018119	stavudine	0	11	3411	51528	33	6716	62911	11313421	0.00489	0.000849	6749	0	0	11	0	0	0	0
D012439	saccharin	0	1	3411	51538	1	47	62943	11320090	0.020833	0.020615	48	0	0	1	0	0	0	0
D004121	dimethyl sulfoxide	0	19	3411	51520	57	7669	62887	11312468	0.007378	0.000974	7726	0	0	19	0	0	0	0
D004400	dyphylline	0	8	3411	51531	7	222	62937	11319915	0.030568	0.011376	229	0	0	8	0	0	0	0
C018861	carbetapentane	0	0	3411	51539	9	98	62935	11320039	0.084112	0.026832	107	0	0	0	0	0	0	0
D002725	chloroform	0	0	3411	51539	5	108	62939	11320029	0.044248	0.019345	113	0	0	0	0	0	0	0
C012621	dimemorfan	0	3	3411	51536	80	510	62864	11319627	0.135593	0.014095	590	0	0	3	0	0	0	0
D030262	soybean protein	0	1	3411	51538	1	205	62943	11319932	0.004854	0.004843	206	0	0	1	0	0	0	0
C571889	asunaprevir	0	0	3411	51539	20	1008	62924	11319129	0.019455	0.004308	1028	0	0	0	0	0	0	0
D011796	quinacrine	0	0	3411	51539	1	159	62943	11319978	0.00625	0.00623	160	0	0	0	0	0	0	0
C524618	atacicept	0	0	3411	51539	0	9	62944	11320128	0	0	9	0	0	0	0	0	0	0
C030848	eperisone	0	4	3411	51535	41	1097	62903	11319040	0.036028	0.005524	1138	0	0	4	0	0	0	0
C047046	atosiban	0	3	3411	51536	1	311	62943	11319826	0.003205	0.0032	312	0	0	3	0	0	0	0
D006034	glycyrrhetinic acid	0	0	3411	51539	1	12	62943	11320125	0.076923	0.073905	13	0	0	0	0	0	0	0
D000079982	gemtuzumab	0	18	3411	51521	82	2501	62862	11317636	0.031746	0.00345	2583	0	0	18	0	0	0	0
D000077868	atrasentan	0	0	3411	51539	0	12	62944	11320125	0	0	12	0	0	0	0	0	0	0
D001310	auranofin	0	4	3411	51535	6	204	62938	11319933	0.028571	0.011496	210	0	0	4	0	0	0	0
D002751	chlortetracycline	0	0	3411	51539	0	29	62944	11320108	0	0	29	0	0	0	0	0	0	0
D006051	aurothioglucose	0	0	3411	51539	0	21	62944	11320116	0	0	21	0	0	0	0	0	0	0
C025314	ferric citrate	0	12	3411	51527	6	1628	62938	11318509	0.003672	0.001496	1634	0	0	12	0	0	0	0
C553176	tivozanib	0	0	3411	51539	0	54	62944	11320083	0	0	54	0	0	0	0	0	0	0
C033273	Gestodene	0	0	3411	51539	4	834	62940	11319303	0.004773	0.002381	838	0	0	0	0	0	0	0
C086827	tazarotene	0	2	3411	51537	7	876	62937	11319261	0.007928	0.002984	883	0	0	2	0	0	0	0
C553414	avanafil	0	0	3411	51539	0	550	62944	11319587	0	0	550	0	0	0	0	0	0	0
C533238	avatrombopag	0	1	3411	51538	0	172	62944	11319965	0	0	172	0	0	1	0	0	0	0
D013424	sulfanilamides	0	1	3411	51538	0	107	62944	11320030	0	0	107	0	0	1	0	0	0	0
C000609138	avelumab	0	2	3411	51537	28	1028	62916	11319109	0.026515	0.004944	1056	0	0	2	0	0	0	0
D005690	galactose	0	0	3411	51539	3	23	62941	11320114	0.115385	0.062656	26	0	0	0	0	0	0	0
D003094	collagen	0	6	3411	51533	2	741	62942	11319396	0.002692	0.001901	743	0	0	6	0	0	0	0
C000629083	axicabtagene ciloleucel	0	6	3411	51533	8	1395	62936	11318742	0.005702	0.00201	1403	0	0	6	0	0	0	0
C005525	azulene	0	0	3411	51539	44	444	62900	11319693	0.090164	0.012965	488	0	0	0	0	0	0	0
C010038	azelaic acid	0	3	3411	51536	1	1715	62943	11318422	0.000583	0.000583	1716	0	0	3	0	0	0	0
C070671	azasetron	0	2	3411	51537	67	410	62877	11319727	0.140461	0.015909	477	0	0	2	0	0	0	0
C006656	azatadine	0	0	3411	51539	0	12	62944	11320125	0	0	12	0	0	0	0	0	0	0
C000596361	osimertinib	0	12	3411	51527	457	5044	62487	11315093	0.083076	0.003721	5501	0	0	12	0	0	0	0
C500926	cediranib	0	0	3411	51539	0	72	62944	11320065	0	0	72	0	0	0	0	0	0	0
C531550	olaparib	0	4	3411	51535	138	3882	62806	11316255	0.034328	0.002872	4020	0	0	4	0	0	0	0
C517975	selumetinib	0	0	3411	51539	1	51	62943	11320086	0.019231	0.019045	52	0	0	0	0	0	0	0
C557413	azilsartan medoxomil	0	22	3411	51517	76	3127	62868	11317010	0.023728	0.002689	3203	0	0	22	0	0	0	0
D013408	sulbenicillin	0	0	3411	51539	3	12	62941	11320125	0.2	0.10328	15	0	0	0	0	0	0	0
D009892	opium	0	15	3411	51524	10	506	62934	11319631	0.01938	0.006069	516	0	0	15	0	0	0	0
C007020	chlorophyllin	0	6	3411	51533	0	105	62944	11320032	0	0	105	0	0	6	0	0	0	0
D013627	talc	0	2	3411	51537	14	711	62930	11319426	0.01931	0.005111	725	0	0	2	0	0	0	0
D013747	tetrabenazine	0	9	3411	51530	5	7249	62939	11312888	0.000689	0.000308	7254	0	0	9	0	0	0	0
C578989	siponimod	0	0	3411	51539	0	897	62944	11319240	0	0	897	0	0	0	0	0	0	0
D015125	oxyquinoline	0	1	3411	51538	5	65	62939	11320072	0.071429	0.030782	70	0	0	1	0	0	0	0
D014632	valerian	0	10	3411	51529	14	1426	62930	11318711	0.009722	0.002586	1440	0	0	10	0	0	0	0
C053267	cefpodoxime proxetil	0	45	3411	51494	28	1420	62916	11318717	0.019337	0.003619	1448	0	0	45	0	0	0	0
D005363	psoralen	0	0	3411	51539	4	169	62940	11319968	0.023121	0.011426	173	0	0	0	0	0	0	0
D005994	glycerophosphate	0	9	3411	51530	7	531	62937	11319606	0.013011	0.004886	538	0	0	9	0	0	0	0
C086276	cerivastatin	0	11	3411	51528	5	356	62939	11319781	0.01385	0.006151	361	0	0	11	0	0	0	0
C090600	gadobutrol	0	2	3411	51537	6	3489	62938	11316648	0.001717	0.0007	3495	0	0	2	0	0	0	0
C022640	serrapeptase	0	2	3411	51537	41	655	62903	11319482	0.058908	0.008925	696	0	0	2	0	0	0	0
D002330	carmustine	0	9	3411	51530	233	3041	62711	11317096	0.071167	0.004493	3274	0	0	9	0	0	0	0
C040619	oxiracetam	0	1	3411	51538	0	57	62944	11320080	0	0	57	0	0	1	0	0	0	0
D005036	ethylmorphine	0	1	3411	51538	3	192	62941	11319945	0.015385	0.008814	195	0	0	1	0	0	0	0
C017652	opium tincture	0	10	3411	51529	16	850	62928	11319287	0.018476	0.004576	866	0	0	10	0	0	0	0
D013418	sulfamethazine	0	0	3411	51539	0	143	62944	11319994	0	0	143	0	0	0	0	0	0	0
D013197	stanozolol	0	0	3411	51539	1	177	62943	11319960	0.005618	0.005602	178	0	0	0	0	0	0	0
C007894	guar gum	0	4	3411	51535	0	105	62944	11320032	0	0	105	0	0	4	0	0	0	0
D003042	cocaine	0	23	3411	51516	16	8957	62928	11311180	0.001783	0.000445	8973	0	0	23	0	0	0	0
C010809	tulobuterol	0	8	3411	51531	138	1645	62806	11318492	0.077398	0.006328	1783	0	0	8	0	0	0	0
D002720	chlormezanone	0	1	3411	51538	0	300	62944	11319837	0	0	300	0	0	1	0	0	0	0
D015281	cefmenoxime	0	1	3411	51538	2	63	62942	11320074	0.030769	0.02142	65	0	0	1	0	0	0	0
D007633	keratin	0	1	3411	51538	0	83	62944	11320054	0	0	83	0	0	1	0	0	0	0
C055085	calcipotriene	0	33	3411	51506	42	6882	62902	11313255	0.006066	0.000933	6924	0	0	33	0	0	0	0
C549647	olodaterol	0	22	3411	51517	63	3241	62881	11316896	0.019068	0.002379	3304	0	0	22	0	0	0	0
C000594745	idarucizumab	0	39	3411	51500	2	1034	62942	11319103	0.001931	0.001364	1036	0	0	39	0	0	0	0
D004961	estramustine	0	3	3411	51536	83	1022	62861	11319115	0.075113	0.007929	1105	0	0	3	0	0	0	0
C044958	zofenopril	0	25	3411	51514	4	682	62940	11319455	0.005831	0.002907	686	0	0	25	0	0	0	0
D015311	cefmetazole	0	5	3411	51534	23	560	62921	11319577	0.039451	0.008062	583	0	0	5	0	0	0	0
D003474	curcumin	0	9	3411	51530	6	1462	62938	11318675	0.004087	0.001665	1468	0	0	9	0	0	0	0
D048271	chitosan	0	0	3411	51539	0	24	62944	11320113	0	0	24	0	0	0	0	0	0	0
C030578	chloramphenicol palmitate	0	4	3411	51535	0	11	62944	11320126	0	0	11	0	0	4	0	0	0	0
D005949	glucose oxidase	0	2	3411	51537	5	89	62939	11320048	0.053191	0.023147	94	0	0	2	0	0	0	0
D007288	inosine	0	4	3411	51535	0	170	62944	11319967	0	0	170	0	0	4	0	0	0	0
C071542	incadronate	0	0	3411	51539	5	83	62939	11320054	0.056818	0.024677	88	0	0	0	0	0	0	0
C100170	dithiadene	0	13	3411	51526	1	230	62943	11319907	0.004329	0.00432	231	0	0	13	0	0	0	0
D000077210	sunitinib	0	141	3411	51398	326	35684	62618	11284453	0.009053	0.000499	36010	0	0	141	0	0	0	0
C584914	cabotegravir	0	0	3411	51539	0	45	62944	11320092	0	0	45	0	0	0	0	0	0	0
C117446	cangrelor	1	0	3410	51539	1	147	62943	11319990	0.006757	0.006734	148	0	0	1	0	0	0	0
C533287	cariprazine	0	0	3411	51539	0	1836	62944	11318301	0	0	1836	0	0	0	0	0	0	0
D000068582	certolizumab pegol	0	25	3411	51514	538	49068	62406	11271069	0.010845	0.000465	49606	0	0	25	0	0	0	0
D000068818	cetuximab	0	75	3411	51464	571	22922	62373	11297215	0.024305	0.001005	23493	0	0	75	0	0	0	0
C038068	cicletanine	0	3	3411	51536	3	185	62941	11319952	0.015957	0.009139	188	0	0	3	0	0	0	0
C010893	clobetasone butyrate	0	3	3411	51536	14	945	62930	11319192	0.014599	0.003873	959	0	0	3	0	0	0	0
D000077866	clofarabine	0	20	3411	51519	75	3210	62869	11316927	0.022831	0.002606	3285	0	0	20	0	0	0	0
C574276	cobimetinib	0	9	3411	51530	59	2354	62885	11317783	0.024451	0.003144	2413	0	0	9	0	0	0	0
C561627	dabrafenib	0	36	3411	51503	97	10377	62847	11309760	0.009261	0.000936	10474	0	0	36	0	0	0	0
C549273	daclatasvir	0	49	3411	51490	32	5897	62912	11314240	0.005397	0.000952	5929	0	0	49	0	0	0	0
D000077561	daclizumab	0	23	3411	51516	26	3785	62918	11316352	0.006822	0.001333	3811	0	0	23	0	0	0	0
C529054	dapagliflozin	0	33	3411	51506	28	13486	62916	11306651	0.002072	0.000391	13514	0	0	33	0	0	0	0
D000069454	darunavir	0	15	3411	51524	23	11205	62921	11308932	0.002048	0.000427	11228	0	0	15	0	0	0	0
D000069439	dasatinib	0	53	3411	51486	202	20923	62742	11299214	0.009562	0.00067	21125	0	0	53	0	0	0	0
C481642	eculizumab	0	47	3411	51492	95	40470	62849	11279667	0.002342	0.00024	40565	0	0	47	0	0	0	0
C520809	eltrombopag	0	27	3411	51512	51	12484	62893	11307653	0.004069	0.000569	12535	0	0	27	0	0	0	0
C118739	entinostat	1	0	3410	51539	0	115	62944	11320022	0	0	115	0	0	1	0	0	0	0
D000077727	ertapenem	0	63	3411	51476	34	3479	62910	11316658	0.009678	0.001652	3513	0	0	63	0	0	0	0
C570288	ertugliflozin	0	2	3411	51537	0	477	62944	11319660	0	0	477	0	0	2	0	0	0	0
C000592580	glasdegib	0	3	3411	51536	2	207	62942	11319930	0.009569	0.006734	209	0	0	3	0	0	0	0
C584058	onartuzumab	0	0	3411	51539	0	11	62944	11320126	0	0	11	0	0	0	0	0	0	0
C533411	ocrelizumab	0	5	3411	51534	16	12320	62928	11307817	0.001297	0.000324	12336	0	0	5	0	0	0	0
D000069444	omalizumab	0	47	3411	51492	311	34785	62633	11285352	0.008861	0.0005	35096	0	0	47	0	0	0	0
C000591245	semaglutide	0	1	3411	51538	0	2840	62944	11317297	0	0	2840	0	0	1	0	0	0	0
C549319	tanezumab	0	0	3411	51539	0	44	62944	11320093	0	0	44	0	0	0	0	0	0	0
C577649	serelaxin	0	2	3411	51537	0	46	62944	11320091	0	0	46	0	0	2	0	0	0	0
C553752	danoprevir	0	0	3411	51539	0	20	62944	11320117	0	0	20	0	0	0	0	0	0	0
C000592401	sarilumab	0	0	3411	51539	28	3250	62916	11316887	0.008542	0.001607	3278	0	0	0	0	0	0	0
C585161	selinexor	0	4	3411	51535	3	568	62941	11319569	0.005254	0.003025	571	0	0	4	0	0	0	0
C106276	sitaxsentan	0	0	3411	51539	1	87	62943	11320050	0.011364	0.011299	88	0	0	0	0	0	0	0
C100708	oritavancin	0	1	3411	51538	0	620	62944	11319517	0	0	620	0	0	1	0	0	0	0
D000077122	sugammadex	0	2	3411	51537	4	1322	62940	11318815	0.003017	0.001506	1326	0	0	2	0	0	0	0
C571806	orteronel	0	0	3411	51539	4	61	62940	11320076	0.061538	0.029807	65	0	0	0	0	0	0	0
D013947	thymosin	0	0	3411	51539	6	67	62938	11320070	0.082192	0.032146	73	0	0	0	0	0	0	0
D000069616	simeprevir	0	38	3411	51501	34	6641	62910	11313496	0.005094	0.000871	6675	0	0	38	0	0	0	0
D000069549	ustekinumab	0	28	3411	51511	138	40905	62806	11279232	0.003362	0.000286	41043	0	0	28	0	0	0	0
C558660	cabozantinib	0	62	3411	51477	42	11704	62902	11308433	0.003576	0.000551	11746	0	0	62	0	0	0	0
D000068896	canagliflozin	0	44	3411	51495	15	26708	62929	11293429	0.000561	0.000145	26723	0	0	44	0	0	0	0
D000077432	tapentadol	0	53	3411	51486	23	30865	62921	11289272	0.000745	0.000155	30888	0	0	53	0	0	0	0
C451734	etravirine	0	7	3411	51532	5	3312	62939	11316825	0.001507	0.000674	3317	0	0	7	0	0	0	0
D019469	indinavir	0	5	3411	51534	11	1725	62933	11318412	0.006336	0.001904	1736	0	0	5	0	0	0	0
C102295	elosulfase alfa	0	0	3411	51539	0	2471	62944	11317666	0	0	2471	0	0	0	0	0	0	0
C000621431	cerliponase alfa	0	0	3411	51539	0	87	62944	11320050	0	0	87	0	0	0	0	0	0	0
C586365	talazoparib	0	0	3411	51539	1	135	62943	11320002	0.007353	0.007326	136	0	0	0	0	0	0	0
C581980	ulocuplumab	0	0	3411	51539	1	19	62943	11320118	0.05	0.048734	20	0	0	0	0	0	0	0
C034364	ozagrel	0	0	3411	51539	8	222	62936	11319915	0.034783	0.012082	230	0	0	0	0	0	0	0
C015075	choline salicylate	0	4	3411	51535	7	213	62937	11319924	0.031818	0.011833	220	0	0	4	0	0	0	0
D003992	dibucaine	0	5	3411	51534	6	508	62938	11319629	0.011673	0.004738	514	0	0	5	0	0	0	0
C057710	cefditoren pivoxil	0	3	3411	51536	36	1218	62908	11318919	0.028708	0.004716	1254	0	0	3	0	0	0	0
C096323	botulinum toxin type B	0	1	3411	51538	0	177	62944	11319960	0	0	177	0	0	1	0	0	0	0
C000601108	encorafenib	0	1	3411	51538	6	1524	62938	11318613	0.003922	0.001598	1530	0	0	1	0	0	0	0
D050477	urofollitropin	0	0	3411	51539	0	212	62944	11319925	0	0	212	0	0	0	0	0	0	0
C038950	cefpirome	0	1	3411	51538	16	267	62928	11319870	0.056537	0.013729	283	0	0	1	0	0	0	0
D003005	clopamide	0	2	3411	51537	2	163	62942	11319974	0.012121	0.008519	165	0	0	2	0	0	0	0
D016049	didanosine	0	11	3411	51528	23	5751	62921	11314386	0.003983	0.000829	5774	0	0	11	0	0	0	0
D010068	oxacillin	0	35	3411	51504	11	912	62933	11319225	0.011918	0.003572	923	0	0	35	0	0	0	0
C013934	otilonium	0	5	3411	51534	1	161	62943	11319976	0.006173	0.006154	162	0	0	5	0	0	0	0
C007076	citral	0	0	3411	51539	0	48	62944	11320089	0	0	48	0	0	0	0	0	0	0
C018935	ethenzamide	0	0	3411	51539	0	25	62944	11320112	0	0	25	0	0	0	0	0	0	0
D000078305	zonisamide	0	26	3411	51513	92	9504	62852	11310633	0.009587	0.000995	9596	0	0	26	0	0	0	0
D044423	kelp	0	1	3411	51538	1	301	62943	11319836	0.003311	0.003306	302	0	0	1	0	0	0	0
C007852	glucoheptonate	1	0	3410	51539	1	100	62943	11320037	0.009901	0.009852	101	0	0	1	0	0	0	0
C552428	cabazitaxel	0	7	3411	51532	68	1880	62876	11318257	0.034908	0.004159	1948	0	0	7	0	0	0	0
C585343	caplacizumab	0	0	3411	51539	0	130	62944	11320007	0	0	130	0	0	0	0	0	0	0
C038634	cadexomer iodine	0	1	3411	51538	0	58	62944	11320079	0	0	58	0	0	1	0	0	0	0
D007529	isoflavone	0	0	3411	51539	0	143	62944	11319994	0	0	143	0	0	0	0	0	0	0
C117342	calfactant	0	0	3411	51539	3	97	62941	11320040	0.03	0.017059	100	0	0	0	0	0	0	0
D016620	enprostil	0	0	3411	51539	1	15	62943	11320122	0.0625	0.060515	16	0	0	0	0	0	0	0
C034532	camostat	0	4	3411	51535	42	547	62902	11319590	0.071307	0.010603	589	0	0	4	0	0	0	0
D002166	camptothecin	0	0	3411	51539	0	36	62944	11320101	0	0	36	0	0	0	0	0	0	0
C107479	canfosfamide	0	0	3411	51539	0	25	62944	11320112	0	0	25	0	0	0	0	0	0	0
D002193	cantharidin	0	0	3411	51539	0	17	62944	11320120	0	0	17	0	0	0	0	0	0	0
D019258	saquinavir	0	2	3411	51537	15	2151	62929	11317986	0.006925	0.001782	2166	0	0	2	0	0	0	0
D002207	capreomycin	0	1	3411	51538	1	438	62943	11319699	0.002278	0.002275	439	0	0	1	0	0	0	0
C004357	chloroxine	0	1	3411	51538	0	19	62944	11320118	0	0	19	0	0	1	0	0	0	0
C528449	carglumic acid	0	0	3411	51539	2	258	62942	11319879	0.007692	0.005418	260	0	0	0	0	0	0	0
D002228	carbenicillin	0	1	3411	51538	0	14	62944	11320123	0	0	14	0	0	1	0	0	0	0
C100244	carindacillin	0	0	3411	51539	0	6	62944	11320131	0	0	6	0	0	0	0	0	0	0
D002260	carboprost	0	0	3411	51539	0	126	62944	11320011	0	0	126	0	0	0	0	0	0	0
C000629556	glucarpidase	0	1	3411	51538	1	175	62943	11319962	0.005682	0.005666	176	0	0	1	0	0	0	0
C519076	iguratimod	0	0	3411	51539	38	401	62906	11319736	0.08656	0.01342	439	0	0	0	0	0	0	0
D007610	kallikrein	0	1	3411	51538	22	519	62922	11319618	0.040665	0.008492	541	0	0	1	0	0	0	0
D002336	carnosine	0	0	3411	51539	0	32	62944	11320105	0	0	32	0	0	0	0	0	0	0
C001817	carpronium	0	0	3411	51539	0	34	62944	11320103	0	0	34	0	0	0	0	0	0	0
D002351	carrageenan	0	1	3411	51538	1	82	62943	11320055	0.012048	0.011975	83	0	0	1	0	0	0	0
D000077385	silybin	0	3	3411	51536	2	204	62942	11319933	0.009709	0.006832	206	0	0	3	0	0	0	0
C073316	carvacrol	0	0	3411	51539	0	2	62944	11320135	0	0	2	0	0	0	0	0	0	0
D012828	silicone	0	0	3411	51539	1	31	62943	11320106	0.03125	0.030758	32	0	0	0	0	0	0	0
C522419	catumaxomab	0	0	3411	51539	1	4	62943	11320133	0.2	0.178885	5	0	0	0	0	0	0	0
D002766	cholecystokinin	0	0	3411	51539	0	5	62944	11320132	0	0	5	0	0	0	0	0	0	0
C555622	ulipristal acetate	0	0	3411	51539	0	644	62944	11319493	0	0	644	0	0	0	0	0	0	0
C054940	clidinium	0	14	3411	51525	16	2291	62928	11317846	0.006935	0.001728	2307	0	0	14	0	0	0	0
D000077722	ceftibuten	0	2	3411	51537	5	410	62939	11319727	0.012048	0.005356	415	0	0	2	0	0	0	0
C425944	cefcapene pivoxil	0	5	3411	51534	82	1426	62862	11318711	0.054377	0.005839	1508	0	0	5	0	0	0	0
D002512	cephalothin	0	3	3411	51536	1	188	62943	11319949	0.005291	0.005277	189	0	0	3	0	0	0	0
D002435	cefamandole	0	3	3411	51536	1	186	62943	11319951	0.005348	0.005333	187	0	0	3	0	0	0	0
D002436	cefatrizine	0	1	3411	51538	0	68	62944	11320069	0	0	68	0	0	1	0	0	0	0
C021341	cefazedone	0	0	3411	51539	0	20	62944	11320117	0	0	20	0	0	0	0	0	0	0
C073460	cefditoren	0	7	3411	51532	2	50	62942	11320087	0.038462	0.026668	52	0	0	7	0	0	0	0
D002511	cephalosporin	0	4	3411	51535	7	368	62937	11319769	0.018667	0.006989	375	0	0	4	0	0	0	0
D015296	ceftizoxime	0	1	3411	51538	5	98	62939	11320039	0.048544	0.021176	103	0	0	1	0	0	0	0
C046079	cefminox	0	0	3411	51539	0	51	62944	11320086	0	0	51	0	0	0	0	0	0	0
C033356	cefodizime	0	0	3411	51539	1	33	62943	11320104	0.029412	0.028976	34	0	0	0	0	0	0	0
D015790	cefonicid	0	1	3411	51538	0	17	62944	11320120	0	0	17	0	0	1	0	0	0	0
D002440	cefoxitin	0	17	3411	51522	6	730	62938	11319407	0.008152	0.003315	736	0	0	17	0	0	0	0
C070918	cefozopran	0	0	3411	51539	42	655	62902	11319482	0.060258	0.009014	697	0	0	0	0	0	0	0
C053268	cefpodoxime	0	30	3411	51509	10	863	62934	11319274	0.011455	0.003602	873	0	0	30	0	0	0	0
C012671	cefroxadine	0	0	3411	51539	1	12	62943	11320125	0.076923	0.073905	13	0	0	0	0	0	0	0
C515501	ceftaroline fosamil	0	3	3411	51536	20	565	62924	11319572	0.034188	0.007513	585	0	0	3	0	0	0	0
C046817	cefteram pivoxil	0	0	3411	51539	1	81	62943	11320056	0.012195	0.012121	82	0	0	0	0	0	0	0
D007294	inositol	0	0	3411	51539	0	283	62944	11319854	0	0	283	0	0	0	0	0	0	0
C024159	timiperone	0	0	3411	51539	1	30	62943	11320107	0.032258	0.031734	31	0	0	0	0	0	0	0
C015408	oxatomide	0	2	3411	51537	10	295	62934	11319842	0.032787	0.010197	305	0	0	2	0	0	0	0
C000627974	cemiplimab	0	6	3411	51533	10	315	62934	11319822	0.030769	0.009579	325	0	0	6	0	0	0	0
C004858	diphenidol	0	3	3411	51536	20	444	62924	11319693	0.043103	0.009428	464	0	0	3	0	0	0	0
C006947	cepharanthine	0	0	3411	51539	16	135	62928	11320002	0.10596	0.025047	151	0	0	0	0	0	0	0
D003566	cytidine diphosphate choline	0	16	3411	51523	3	419	62941	11319718	0.007109	0.00409	422	0	0	16	0	0	0	0
C522917	eliglustat	0	0	3411	51539	0	378	62944	11319759	0	0	378	0	0	0	0	0	0	0
C065049	taltirelin	0	0	3411	51539	0	38	62944	11320099	0	0	38	0	0	0	0	0	0	0
C041836	irsogladine	0	3	3411	51536	49	779	62895	11319358	0.059179	0.0082	828	0	0	3	0	0	0	0
D019690	99mTc-exametazime	0	1	3411	51538	0	23	62944	11320114	0	0	23	0	0	1	0	0	0	0
C021182	gemeprost	0	0	3411	51539	0	61	62944	11320076	0	0	61	0	0	0	0	0	0	0
C010070	cernilton	0	2	3411	51537	14	163	62930	11319974	0.079096	0.020286	177	0	0	2	0	0	0	0
C062876	cetrorelix	0	0	3411	51539	0	464	62944	11319673	0	0	464	0	0	0	0	0	0	0
C403769	certoparin	0	15	3411	51524	5	616	62939	11319521	0.008052	0.003586	621	0	0	15	0	0	0	0
D014992	xylene	0	0	3411	51539	0	15	62944	11320122	0	0	15	0	0	0	0	0	0	0
C006984	chlorocresol	0	4	3411	51535	3	871	62941	11319266	0.003432	0.001978	874	0	0	4	0	0	0	0
C002118	ornithine alpha-ketoglutarate	0	9	3411	51530	0	100	62944	11320037	0	0	100	0	0	9	0	0	0	0
C000665	cetraxate	0	0	3411	51539	7	158	62937	11319979	0.042424	0.015691	165	0	0	0	0	0	0	0
C059240	cevimeline	0	10	3411	51529	23	1833	62921	11318304	0.012392	0.002568	1856	0	0	10	0	0	0	0
D002991	clofazimine	0	2	3411	51537	8	2571	62936	11317566	0.003102	0.001095	2579	0	0	2	0	0	0	0
C112746	dinutuximab	0	0	3411	51539	1	258	62943	11319879	0.003861	0.003854	259	0	0	0	0	0	0	0
D007069	ifosfamide	0	27	3411	51512	206	11879	62738	11308258	0.017046	0.001177	12085	0	0	27	0	0	0	0
C034587	CHOP protocol	0	0	3411	51539	9	246	62935	11319891	0.035294	0.011555	255	0	0	0	0	0	0	0
[truncated: 1,043 more rows]
