# Supplementary material for: Drug Repurposing Prediction and Validation From Clinical Big Data for the Effective Treatment of Interstitial Lung Disease
Source: Front Pharmacol. 2021 Sep 21;12:635293. doi: 10.3389/fphar.2021.635293 (PMC8490809; doi:10.3389/fphar.2021.635293)
Supplement: Supplementary file 2 [file Table1.xlsx]

## Sheet: DrugA解析
MeSH_ID	Drug_A	a	b	c	d	A_report_proportion_mean	A_report_proportion_SE	A_N	ROR	ROR_lower	ROR_upper	Zscore
D000638	amiodarone	3411	51539	62944	11320137	0.062075	0.001029	54950	11.9026	11.4872	12.3331	136.642
D011239	prednisolone	4329	115123	62026	11256553	0.03624	0.000541	119452	6.82428	6.61364	7.04164	120.055
D008727	methotrexate	6233	304728	60122	11066948	0.020044	0.000251	310961	3.76512	3.66729	3.86557	98.6976
D003520	cyclophosphamide	3520	111938	62835	11259738	0.030487	0.000506	115458	5.63497	5.44413	5.83251	98.355
D000077594	nivolumab	2078	39945	64277	11331731	0.049449	0.001058	42023	9.17115	8.76955	9.59114	97.0028
D000068338	everolimus	1882	35107	64473	11336569	0.05088	0.001143	36989	9.42605	8.99312	9.87981	93.5244
C530716	nintedanib	1046	8321	65309	11363355	0.111669	0.003254	9367	21.8721	20.5006	23.3353	93.3799
C582435	pembrolizumab	1400	18213	64955	11353463	0.071381	0.001838	19613	13.4358	12.718	14.1941	92.7431
D017239	paclitaxel	2410	60503	63945	11311173	0.038307	0.000765	62913	7.04598	6.7599	7.34415	92.3283
D000069455	palivizumab	935	6532	65420	11365144	0.125218	0.00383	7467	24.8674	23.2102	26.6428	91.3332
D011241	prednisone	5475	275536	60880	11096140	0.019483	0.000261	281011	3.62162	3.52194	3.72413	90.3705
D000069283	rituximab	2941	94625	63414	11277051	0.030144	0.000547	97566	5.52713	5.32359	5.73844	89.3115
D004317	doxorubicin	2521	70810	63834	11300866	0.034378	0.000673	73331	6.30286	6.05282	6.56324	89.1403
C000613593	durvalumab	629	2025	65726	11369651	0.237001	0.008254	2654	53.7323	49.1177	58.7805	86.96
C040656	loxoprofen	1149	14417	65206	11357259	0.073815	0.002096	15566	13.8813	13.0655	14.7482	85.1176
C056507	gemcitabine	1683	35991	64672	11335685	0.044673	0.001064	37674	8.19637	7.80062	8.6122	83.3179
D001761	bleomycin	747	6281	65608	11365395	0.106289	0.003676	7028	20.6025	19.09	22.2347	77.7736
D017576	daptomycin	785	7622	65570	11364054	0.093375	0.003173	8407	17.8496	16.5786	19.2181	76.4685
D008277	magnesium oxide	1490	34400	64865	11337276	0.041516	0.001053	35890	7.57053	7.18379	7.97808	75.6654
C021322	prednisolone succinate	853	10399	65502	11361277	0.075809	0.002495	11252	14.2275	13.2626	15.2626	74.1032
D014750	vincristine	1835	54716	64520	11316960	0.032449	0.000745	56551	5.88244	5.61149	6.16647	73.6519
D016190	carboplatin	1786	58092	64569	11313584	0.029827	0.000695	59878	5.38693	5.13592	5.65021	69.1701
D005472	fluorouracil	1739	56417	64616	11315259	0.029902	0.000706	58156	5.39777	5.14303	5.66512	68.3571
C052785	rebamipide	811	11585	65544	11360091	0.065424	0.002221	12396	12.1332	11.2947	13.0338	68.319
D008775	methylprednisolone	2069	78760	64286	11292916	0.025597	0.000555	80829	4.61471	4.41459	4.82391	67.6061
D013420	sulfamethoxazole	2211	91594	64144	11280082	0.02357	0.000495	93805	4.245	4.06678	4.43104	66.0661
D000077143	docetaxel	1753	63623	64602	11308053	0.026814	0.000632	65376	4.82292	4.59652	5.06046	64.1403
D014295	trimethoprim	2191	94755	64164	11276921	0.0226	0.000477	96946	4.06387	3.89259	4.24268	63.8233
D000068437	pemetrexed	837	15492	65518	11356184	0.051258	0.001726	16329	9.36461	8.73171	10.0434	62.6556
D002955	leucovorin	1348	43098	65007	11328578	0.030329	0.000813	44446	5.45065	5.16021	5.75744	60.6971
D000077150	oxaliplatin	1341	42838	65014	11328838	0.030354	0.000816	44179	5.45479	5.1634	5.76262	60.5688
D000077339	leflunomide	1491	53136	64864	11318540	0.027294	0.000697	54627	4.89638	4.64808	5.15795	59.8257
D005047	etoposide	1210	36563	65145	11335113	0.032033	0.000906	37773	5.75822	5.43491	6.10077	59.378
D003907	dexamethasone	3048	180632	63307	11191044	0.016594	0.000298	183680	2.9829	2.87558	3.09423	58.4592
D000077156	gefitinib	524	6350	65831	11365326	0.076229	0.003201	6874	14.2465	13.028	15.5791	58.2318
D012460	sulfasalazine	1234	40660	65121	11331016	0.029455	0.000826	41894	5.28075	4.98738	5.59138	57.0633
D011878	radiotherapy	549	7609	65806	11364067	0.067296	0.002774	8158	12.4599	11.4222	13.5918	56.8589
C000596361	osimertinib	457	5056	65898	11366620	0.082895	0.003713	5513	15.5908	14.163	17.1625	56.052
D005665	furosemide	3955	283012	62400	11088664	0.013782	0.000218	286967	2.48334	2.40428	2.565	55.1031
D014747	vinblastine	407	3956	65948	11367720	0.093284	0.004403	4363	17.7341	16.0094	19.6447	55.0841
D006886	hydroxychloroquine	1676	74440	64679	11297236	0.022019	0.000532	76116	3.93257	3.74443	4.13017	54.7438
D002945	cisplatin	1262	45453	65093	11326223	0.027015	0.00075	46715	4.83112	4.5659	5.11174	54.6769
C502936	tocilizumab	1202	42592	65153	11329084	0.027447	0.000781	43794	4.90724	4.63145	5.19944	53.9035
D016572	cyclosporine	1637	74969	64718	11296707	0.021369	0.000522	76606	3.81148	3.62713	4.0052	52.9001
D015738	famotidine	1390	56833	64965	11314843	0.023874	0.000633	58223	4.25974	4.03676	4.49504	52.8297
D002233	carbocysteine	503	7673	65852	11364003	0.061522	0.002657	8176	11.3127	10.3335	12.3847	52.5186
D000068878	trastuzumab	1031	33586	65324	11338090	0.029783	0.000914	34617	5.32804	5.0055	5.67137	52.5094
D003606	dacarbazine	372	3744	65983	11367932	0.090379	0.004469	4116	17.1181	15.3838	19.048	52.1104
D000081226	sennoside	1137	43338	65218	11328338	0.025565	0.000748	44475	4.55712	4.29437	4.83594	50.0582
D000551	ambroxol	386	5176	65969	11366500	0.069399	0.003408	5562	12.8493	11.5836	14.2533	48.2603
D064747	lansoprazole	2203	134636	64152	11237040	0.016099	0.00034	136839	2.86612	2.74602	2.99148	48.2103
D009173	mycophenolic acid	1587	80361	64768	11291315	0.019366	0.000481	81948	3.44283	3.274	3.62036	48.1925
C056516	exemestane	593	13695	65762	11357981	0.041503	0.001669	14288	7.47857	6.88589	8.12228	47.7618
D000074324	ipilimumab	682	19792	65673	11351884	0.033311	0.001254	20474	5.95629	5.51642	6.43123	45.5888
D010878	piperacillin	753	25278	65602	11346398	0.028927	0.001039	26031	5.15221	4.79003	5.54176	44.0853
C019476	mecobalamin	363	5853	65992	11365823	0.058398	0.002974	6216	10.6816	9.60453	11.8795	43.6754
D016559	tacrolimus	1444	79249	64911	11292427	0.017895	0.000467	80693	3.16988	3.0074	3.34113	42.9768
D000069585	filgrastim	763	27073	65592	11344603	0.027411	0.000979	27836	4.87446	4.53421	5.24024	42.907
D010100	oxygen	695	23060	65660	11348616	0.029257	0.001093	23755	5.20916	4.82867	5.61963	42.6487
D000077235	vinorelbine	417	8440	65938	11363236	0.047081	0.002251	8857	8.51451	7.71488	9.39703	42.5654
D000077146	irinotecan	771	28034	65584	11343642	0.026766	0.000951	28805	4.7569	4.42661	5.11183	42.478
D000077731	meropenem	579	16548	65776	11355128	0.033806	0.001381	17127	6.04029	5.55796	6.56448	42.3566
D064704	levofloxacin	1340	71791	65015	11299885	0.018323	0.000496	73131	3.24411	3.07177	3.42612	42.2552
D000078142	tazobactam	707	24699	65648	11346977	0.027828	0.001032	25406	4.94765	4.58944	5.33381	41.6996
D017298	bisoprolol	1564	94052	64791	11277624	0.016357	0.00041	95616	2.89449	2.75177	3.04461	41.1972
D000068258	bevacizumab	1310	71585	65045	11300091	0.017971	0.000492	72895	3.1792	3.0085	3.35958	41.0786
C031049	teprenone	327	5473	66028	11366203	0.056379	0.003029	5800	10.2851	9.19682	11.5022	40.8452
C020960	brotizolam	384	8095	65971	11363581	0.045288	0.002258	8479	8.17103	7.37387	9.05435	40.1082
D064750	rabeprazole	837	35780	65518	11335896	0.022858	0.000781	36617	4.04744	3.77772	4.33642	39.7343
D020123	sirolimus	464	12204	65891	11359472	0.036628	0.001669	12668	6.55462	5.97241	7.19359	39.6166
D017829	granisetron	485	13339	65870	11358337	0.035084	0.001565	13824	6.26968	5.72476	6.86648	39.571
C042382	fludarabine phosphate	622	21556	65733	11350120	0.028046	0.001109	22178	4.98241	4.59896	5.39782	39.3044
D019386	alendronate	1385	82652	64970	11289024	0.016481	0.000439	84037	2.91166	2.75953	3.07217	39.0347
D008776	methylprednisolone hemisuccinate	560	18386	65795	11353290	0.029558	0.00123	18946	5.25569	4.83019	5.71867	38.5221
C004180	dexamethasone phosphate	358	7867	65997	11363809	0.043526	0.00225	8225	7.83562	7.04617	8.71353	37.9959
D002330	carmustine	233	3050	66122	11368626	0.070972	0.004481	3283	13.1346	11.4939	15.0096	37.8267
D005641	tegafur	235	3116	66120	11368560	0.070128	0.004411	3351	12.9671	11.3544	14.8089	37.8159
D005492	folic acid	2220	170642	64135	11201034	0.012843	0.000271	172862	2.27211	2.17739	2.37095	37.7766
D017311	amlodipine	3310	295692	63045	11075984	0.01107	0.000191	299002	1.96662	1.89871	2.03695	37.7221
C044610	etizolam	328	6676	66027	11365000	0.04683	0.002525	7004	8.45679	7.56745	9.45064	37.6602
C401859	temsirolimus	255	3834	66100	11367842	0.062362	0.003782	4089	11.4384	10.0743	12.9872	37.6141
C000594389	atezolizumab	310	6080	66045	11365596	0.048513	0.002688	6390	8.77426	7.82593	9.8375	37.2163
D014580	ursodeoxycholic acid	601	22150	65754	11349526	0.026416	0.001063	22751	4.68335	4.31727	5.08046	37.1826
D000493	allopurinol	1570	105531	64785	11266145	0.014659	0.000367	107101	2.58714	2.45992	2.72095	36.946
D002066	busulfan	389	9938	65966	11361738	0.037668	0.001874	10327	6.74179	6.09053	7.46269	36.8175
D003561	cytarabine	780	35501	65575	11336175	0.021499	0.000761	36281	3.79824	3.53664	4.07919	36.6549
D008558	melphalan	525	17913	65830	11353763	0.028474	0.001225	18438	5.05483	4.63308	5.51498	36.4526
C053541	bicalutamide	394	10416	65961	11361260	0.036448	0.001802	10810	6.5153	5.89008	7.20689	36.4114
C008088	alfacalcidol	398	10944	65957	11360732	0.035091	0.001728	11342	6.26401	5.66616	6.92494	35.8518
D000069594	abatacept	1081	62006	65274	11309670	0.017135	0.000517	63087	3.02066	2.84298	3.20944	35.7423
D000077268	pamidronate	358	9297	65997	11362379	0.037079	0.001923	9655	6.62957	5.96374	7.36973	35.0279
D008911	minocycline	408	12214	65947	11359462	0.032325	0.001574	12622	5.75394	5.21191	6.35233	34.6658
D000077723	cefepime	348	9074	66007	11362602	0.036935	0.001943	9422	6.60189	5.92998	7.34994	34.464
C104201	gimeracil	189	2432	66166	11369244	0.07211	0.005053	2621	13.3535	11.5141	15.4867	34.2767
D000068818	cetuximab	571	22997	65784	11348679	0.024228	0.001002	23568	4.28341	3.94071	4.65592	34.1931
C062720	mosapride	246	4526	66109	11367150	0.051551	0.003201	4772	9.34569	8.21837	10.6277	34.0774
D010094	oxonic acid	187	2419	66168	11369257	0.071757	0.005056	2606	13.2828	11.4445	15.4164	34.032
C035058	azulene sulfonate sodium	204	2991	66151	11368685	0.06385	0.004325	3195	11.7216	10.1696	13.5105	33.9662
D010710	phosphate	327	8326	66028	11363350	0.03779	0.00205	8653	6.75911	6.05044	7.55079	33.8148
D009582	nitrofurantoin	486	17674	65869	11354002	0.026762	0.001198	18160	4.7399	4.33001	5.18859	33.7194
D001379	azathioprine	896	49448	65459	11322228	0.017798	0.000589	50344	3.13416	2.93248	3.34972	33.6622
D017291	clarithromycin	675	31560	65680	11340116	0.02094	0.000797	32235	3.69276	3.42036	3.98685	33.4147
C485206	pertuzumab	348	9631	66007	11362045	0.034873	0.001837	9979	6.21977	5.58739	6.92373	33.4107
C543333	ramucirumab	193	2820	66162	11368856	0.064056	0.004461	3013	11.7602	10.1624	13.6093	33.0808
D011346	prochlorperazine	708	35157	65647	11336519	0.019741	0.000735	35865	3.47765	3.22704	3.74773	32.6613
C077793	candesartan cilexetil	573	25093	65782	11346583	0.022325	0.000922	25666	3.93877	3.62445	4.28033	32.3086
D000077402	pantoprazole	2361	209907	63994	11161769	0.011123	0.000228	212268	1.96184	1.88246	2.04456	31.98
D000077544	panitumumab	308	8407	66047	11363269	0.035341	0.001978	8715	6.30318	5.62426	7.06406	31.6628
D015251	epirubicin	408	14426	65947	11357250	0.027504	0.001343	14834	4.87071	4.41296	5.37594	31.442
D008239	lysine	589	27427	65766	11344249	0.021024	0.000857	28016	3.70434	3.41277	4.02083	31.3073
C552946	idelalisib	248	5647	66107	11366029	0.04207	0.002615	5895	7.55084	6.64766	8.57672	31.1041
C026535	bucillamine	128	1247	66227	11370429	0.093091	0.007836	1375	17.6232	14.6896	21.1427	30.8864
D007538	isoniazid	397	14386	65958	11357290	0.026855	0.00133	14783	4.7518	4.29955	5.2516	30.5437
C102817	voglibose	200	3773	66155	11367903	0.05034	0.003469	3973	9.10879	7.89963	10.503	30.403
D002976	clenbuterol	147	1885	66208	11369791	0.072343	0.005747	2032	13.3921	11.3209	15.8422	30.268
D000077547	crizotinib	297	8548	66058	11363128	0.033578	0.001915	8845	5.97674	5.32245	6.71147	30.224
D013407	sulbactam	252	6237	66103	11365439	0.038835	0.002398	6489	6.94688	6.12343	7.88106	30.1106
C010809	tulobuterol	138	1653	66217	11370023	0.077052	0.006301	1791	14.335	12.0476	17.0567	30.0214
C490954	eribulin	189	3439	66166	11368237	0.052095	0.003689	3628	9.44252	8.15466	10.9338	30.0111
D015774	ganciclovir	244	6202	66111	11365474	0.037853	0.002377	6446	6.76351	5.95001	7.68823	29.2365
D000078224	lenograstim	168	2835	66187	11368841	0.055944	0.004194	3003	10.1789	8.71019	11.8952	29.1862
D009241	ipratropium	929	60818	65426	11310858	0.015045	0.00049	61747	2.64076	2.47395	2.81881	29.1697
C093844	pirfenidone	429	17900	65926	11353776	0.023406	0.001117	18329	4.12751	3.74946	4.54368	28.9254
D000305	corticosteroid	344	12361	66011	11359315	0.027076	0.00144	12705	4.78895	4.30124	5.33197	28.582
D000077716	afatinib	204	4607	66151	11367069	0.042403	0.002905	4811	7.60894	6.61198	8.75622	28.3213
C552956	vonoprazan	131	1749	66224	11369927	0.069681	0.005872	1880	12.8595	10.7658	15.3604	28.1699
D008787	metoclopramide	975	67733	65380	11303943	0.01419	0.000451	68708	2.4888	2.33524	2.65245	28.0615
D020108	nicorandil	255	7393	66100	11364283	0.033342	0.002053	7648	5.93007	5.23289	6.72014	27.8948
D015725	fluconazole	716	43123	65639	11328553	0.016332	0.000605	43839	2.86561	2.66054	3.08648	27.7899
D000069347	erlotinib	703	42006	65652	11329670	0.01646	0.000616	42709	2.88811	2.6796	3.11284	27.742
D000667	ampicillin	278	8941	66077	11362735	0.030155	0.001781	9219	5.34677	4.744	6.02612	27.4717
C012621	dimemorfan	80	513	66275	11371163	0.134907	0.014029	593	26.7564	21.1375	33.869	27.3287
D017612	gold compound	144	2365	66211	11369311	0.057393	0.004644	2509	10.4553	8.83482	12.3729	27.3169
D002443	ceftriaxone	515	26265	65840	11345411	0.019231	0.000839	26780	3.37878	3.09556	3.68792	27.2579
D011732	pyridoxal phosphate	107	1177	66248	11370499	0.083333	0.007713	1284	15.6032	12.7997	19.0207	27.19
D012293	rifampin	375	15620	65980	11356056	0.023445	0.001196	15995	4.13205	3.72872	4.579	27.075
D000068296	risedronate	498	25488	65857	11346188	0.019164	0.00085	25986	3.36621	3.07952	3.67959	26.7265
D017963	azithromycin	763	49505	65592	11322171	0.015179	0.000545	50268	2.66045	2.47584	2.85881	26.6693
D000961	antilymphocyte globulin	351	14251	66004	11357425	0.024038	0.001268	14602	4.2381	3.81119	4.71283	26.6589
C073338	carbazochrome	127	1931	66228	11369745	0.06171	0.005304	2058	11.291	9.43371	13.5138	26.4369
D014640	vancomycin	669	41148	65686	11330528	0.015998	0.000614	41817	2.8045	2.59724	3.02829	26.3261
D000077924	palonosetron	253	8111	66102	11363565	0.030249	0.001873	8364	5.36224	4.73043	6.07843	26.2561
D017294	ondansetron	1291	106508	65064	11265168	0.011976	0.000331	107799	2.09865	1.98552	2.21824	26.218
D001623	betamethasone	357	15184	65998	11356492	0.022971	0.001202	15541	4.04572	3.64164	4.49463	26.0338
D065819	voriconazole	382	17084	65973	11354592	0.021871	0.001107	17466	3.84839	3.4763	4.2603	25.9762
D000420	salbutamol	2436	248715	63919	11122961	0.009699	0.000196	251151	1.70438	1.63647	1.7751	25.7053
D000077211	zoledronic acid	1033	79411	65322	11292265	0.012841	0.000397	80444	2.24875	2.11386	2.39225	25.6772
D017610	calcium compound	1045	81114	65310	11290562	0.012719	0.000391	82159	2.22718	2.09433	2.36847	25.518
C070671	azasetron	67	412	66288	11371264	0.139875	0.015848	479	27.8966	21.5463	36.1186	25.2568
D011189	potassium chloride	1164	95216	65191	11276460	0.012077	0.000352	96380	2.1146	1.99483	2.24157	25.1723
C059238	limaprost	120	1940	66235	11369736	0.058252	0.00516	2060	10.618	8.82879	12.7698	25.0938
D000464	alginate	104	1413	66251	11370263	0.068556	0.006488	1517	12.6319	10.3495	15.4177	24.9439
D001241	aspirin	5013	608847	61342	10762829	0.008166	0.000115	613860	1.44463	1.40347	1.487	24.942
D014859	warfarin	1891	182980	64464	11188696	0.010229	0.000234	184871	1.7937	1.71313	1.87807	24.9164
D003630	daunorubicin	269	9931	66086	11361745	0.026373	0.001587	10200	4.65688	4.1247	5.25772	24.8464
D009853	omeprazole	2968	323767	63387	11047909	0.009084	0.000166	326735	1.59776	1.53976	1.65794	24.84
D000069461	bendamustine	319	13533	66036	11358143	0.023029	0.001274	13852	4.05437	3.62737	4.53163	24.6531
D000082	acetaminophen	4766	575882	61589	10795794	0.008208	0.000118	580648	1.45068	1.40839	1.49425	24.6448
D001224	aspartic acid	127	2305	66228	11369371	0.05222	0.004511	2432	9.45862	7.90989	11.3106	24.6291
C017673	fluindione	275	10474	66080	11361202	0.025584	0.001523	10749	4.51413	4.00376	5.08956	24.6223
D016179	granulocyte colony-stimulating factor	198	5729	66157	11365947	0.033406	0.002334	5927	5.93767	5.15225	6.84283	24.6074
C064357	naftopidil	95	1180	66260	11370496	0.07451	0.007354	1275	13.8156	11.208	17.0298	24.6048
D000111	acetylcysteine	275	10503	66080	11361173	0.025515	0.001519	10778	4.50166	3.99272	5.07547	24.578
D064098	esomeprazole	1984	196239	64371	11175437	0.010009	0.000224	198223	1.75522	1.67815	1.83582	24.5594
C018904	dexchlorpheniramine	203	6076	66152	11365600	0.03233	0.002232	6279	5.74021	4.99003	6.60316	24.4557
D000074323	alemtuzumab	306	12767	66049	11358909	0.023407	0.001322	13073	4.12195	3.67917	4.61802	24.4284
D000077289	letrozole	486	27357	65869	11344319	0.017455	0.000785	27843	3.0596	2.79621	3.34781	24.3484
D000079963	brentuximab vedotin	170	4386	66185	11367290	0.037313	0.002808	4556	6.65699	5.71027	7.76067	24.2209
D000666	amphotericin B	320	13980	66035	11357696	0.022378	0.001237	14300	3.93694	3.52305	4.39946	24.1812
D000077333	telmisartan	475	26748	65880	11344928	0.017448	0.000794	27223	3.05809	2.79196	3.34959	24.0626
D017273	goserelin	221	7358	66134	11364318	0.02916	0.001933	7579	5.1612	4.51382	5.90144	24.0003
D000069286	bortezomib	691	47399	65664	11324277	0.014369	0.000543	48090	2.51416	2.33134	2.71131	23.9356
D000069285	infliximab	1470	135292	64885	11236384	0.010749	0.000279	136762	1.8816	1.78631	1.98198	23.8382
C016600	ferrous citrate	156	3858	66199	11367818	0.038864	0.003051	4014	6.94365	5.91552	8.15048	23.7015
D017964	itraconazole	244	8990	66111	11362686	0.026424	0.001669	9234	4.66485	4.10686	5.29865	23.6937
C048081	beraprost	108	1792	66247	11369884	0.056842	0.005312	1900	10.3437	8.51667	12.5627	23.562
C069195	sivelestat	55	299	66300	11371377	0.155367	0.019254	354	31.5494	23.6623	42.0653	23.5167
D001374	azacitidine	291	12375	66064	11359301	0.022975	0.001331	12666	4.04329	3.59868	4.54283	23.5058
C076948	lafutidine	91	1232	66264	11370444	0.068783	0.006958	1323	12.6745	10.2424	15.6841	23.3631
D009543	nifedipine	623	41824	65732	11329852	0.014677	0.000584	42447	2.5675	2.37133	2.77989	23.2532
D000068579	celecoxib	1096	93159	65259	11278517	0.011628	0.000349	94255	2.03328	1.91478	2.15911	23.1641
D000077551	micafungin	192	6047	66163	11365629	0.030774	0.002186	6239	5.45431	4.72337	6.29835	23.1089
D000068299	salmeterol	1426	132597	64929	11239079	0.01064	0.00028	134023	1.86156	1.76591	1.96239	23.0901
D004961	estramustine	83	1025	66272	11370651	0.07491	0.007908	1108	13.8934	11.1073	17.3784	23.0445
C061004	benidipine	120	2437	66235	11369239	0.04693	0.004182	2557	8.4522	7.03567	10.1539	22.8064
D013806	theophylline	303	13993	66052	11357683	0.021195	0.001205	14296	3.72336	3.32198	4.17325	22.5888
D000077407	cilostazol	229	8770	66126	11362906	0.025447	0.00166	8999	4.48697	3.93438	5.11716	22.3881
C083319	Stronger Neo-Minophagen C	96	1566	66259	11370110	0.057762	0.005722	1662	10.5196	8.55929	12.9289	22.3658
Z004	lactic acid bacteria preparation	596	40643	65759	11331033	0.014452	0.000588	41239	2.52682	2.32968	2.74065	22.3657
C018222	azosemide	120	2559	66235	11369117	0.044793	0.003996	2679	8.04915	6.70154	9.66775	22.3093
D000077555	methylprednisolone acetate	156	4367	66199	11367309	0.03449	0.002713	4523	6.13406	5.22769	7.19756	22.2355
D000069059	atorvastatin	2778	314380	63577	11057296	0.008759	0.000165	317158	1.53683	1.4793	1.5966	22.0743
D001964	bromhexine	91	1454	66264	11370222	0.0589	0.00599	1545	10.7391	8.68814	13.2742	21.9542
D019818	clavulanic acid	630	44908	65725	11326768	0.013835	0.000547	45538	2.41764	2.23398	2.6164	21.9003
D017984	enoxaparin	737	56204	65618	11315472	0.012943	0.000474	56941	2.26126	2.10191	2.43268	21.8849
D017257	ramipril	1081	95214	65274	11276462	0.011226	0.00034	96295	1.96136	1.84632	2.08357	21.8445
D020913	perindopril	492	31467	65863	11340209	0.015395	0.000689	31959	2.69209	2.46191	2.94379	21.7164
D017035	pravastatin	884	72820	65471	11298856	0.011994	0.000401	73704	2.09502	1.95971	2.23966	21.7113
D000069465	febuxostat	284	13321	66071	11358355	0.020875	0.001226	13605	3.6651	3.25786	4.12325	21.6134
D013256	steroid	207	7779	66148	11363897	0.02592	0.001778	7986	4.57148	3.98125	5.24922	21.5484
C547512	eldecalcitol	104	2047	66251	11369629	0.04835	0.004625	2151	8.71905	7.15883	10.6193	21.5273
C419689	garenoxacin	56	471	66299	11371205	0.106262	0.013424	527	20.3923	15.4561	26.905	21.3228
D014148	tranexamic acid	173	5745	66182	11365931	0.029233	0.00219	5918	5.17156	4.44481	6.01712	21.2672
D000996	antitussive agent	114	2573	66241	11369103	0.042426	0.003888	2687	7.60439	6.30269	9.17493	21.1788
D000212	acyclovir	881	74225	65474	11297451	0.01173	0.000393	75106	2.04804	1.91557	2.18966	21.013
C531550	olaparib	138	3886	66217	11367790	0.034294	0.002869	4024	6.09653	5.14366	7.22592	20.8475
D004077	digoxin	787	64007	65568	11307669	0.012146	0.00043	64794	2.12045	1.97569	2.27582	20.8335
C005425	pantethine	78	1175	66277	11370501	0.062251	0.006826	1253	11.3887	9.05502	14.3238	20.7933
D004294	domperidone	312	16373	66043	11355303	0.018699	0.001049	16685	3.27641	2.92845	3.66572	20.717
D015080	mesna	184	6780	66171	11364896	0.026422	0.001922	6964	4.66107	4.02533	5.39723	20.5737
C119642	gosha-jinki-gan	54	499	66301	11371177	0.097649	0.012623	553	18.56	14.0149	24.5791	20.3825
D000077608	aprepitant	228	9982	66127	11361694	0.022331	0.001462	10210	3.92448	3.4409	4.47602	20.3784
D000080044	trastuzumab emtansine	131	3687	66224	11367989	0.034311	0.002946	3818	6.09911	5.12286	7.26139	20.3175
D001553	benzbromarone	78	1253	66277	11370423	0.058603	0.006438	1331	10.6797	8.49505	13.4261	20.2832
D017308	etodolac	187	7145	66168	11364531	0.025505	0.001841	7332	4.49514	3.88686	5.1986	20.2613
D013148	spironolactone	990	89167	65365	11282509	0.010981	0.000347	90157	1.91642	1.79922	2.04126	20.202
D003915	dextromethorphan	275	13834	66080	11357842	0.019491	0.001164	14109	3.41673	3.03156	3.85084	20.1346
C425944	cefcapene pivoxil	82	1431	66273	11370245	0.054197	0.005821	1513	9.83122	7.86853	12.2835	20.1162
D053590	interleukin-1 receptor antagonist protein	161	5543	66194	11366133	0.028226	0.002193	5704	4.98741	4.26326	5.83457	20.0758
D019804	mesalamine	597	45046	65758	11326630	0.01308	0.000532	45643	2.28281	2.10496	2.47569	19.9457
D000658	amoxicillin	1002	91401	65353	11280275	0.010844	0.000341	92403	1.89222	1.77716	2.01472	19.9264
D013988	ticlopidine	142	4452	66213	11367224	0.03091	0.002553	4594	5.47576	4.6324	6.47266	19.9254
D009761	nystatin	327	18508	66028	11353168	0.017361	0.000952	18835	3.03793	2.72254	3.38984	19.8698
D004008	diclofenac	951	85681	65404	11285995	0.010977	0.000354	86632	1.91528	1.79588	2.04262	19.7878
C113797	fudosteine	47	379	66308	11371297	0.110329	0.015179	426	21.2668	15.7045	28.7992	19.7625
C078052	pazufloxacin	44	316	66311	11371360	0.122222	0.017263	360	23.8777	17.4174	32.7342	19.7131
D002744	chlorpheniramine	259	12907	66096	11358769	0.019672	0.00121	13166	3.4485	3.04865	3.9008	19.6878
D000077409	tamsulosin	912	81331	65443	11290345	0.011089	0.000365	82243	1.93456	1.81152	2.06596	19.6813
D002939	ciprofloxacin	841	73061	65514	11298615	0.01138	0.00039	73902	1.98519	1.85393	2.12574	19.6472
C081643	candesartan	327	18775	66028	11352901	0.017119	0.000939	19102	2.99465	2.6838	3.34151	19.6156
D015764	bepridil	49	445	66306	11371231	0.09919	0.013449	494	18.8839	14.0581	25.3662	19.5149
D000068759	formoterol	984	90777	65371	11280899	0.010724	0.00034	91761	1.87059	1.75587	1.9928	19.3945
D014237	trichlormethiazide	104	2611	66251	11369065	0.038306	0.003684	2715	6.83532	5.61797	8.31645	19.208
D006918	hydroxyurea	241	11842	66114	11359834	0.019945	0.001272	12083	3.4968	3.0774	3.97335	19.2046
D006052	gold sodium thiomalate	76	1355	66279	11370321	0.05311	0.005928	1431	9.62213	7.63614	12.1246	19.1959
D001500	BCG vaccine	123	3653	66232	11368023	0.032574	0.002889	3776	5.77926	4.82802	6.91793	19.1191
C036901	defibrotide	81	1590	66274	11370086	0.048474	0.005254	1671	8.73994	6.99025	10.9276	19.0212
D019819	budesonide	1090	105004	65265	11266672	0.010274	0.00031	106094	1.79199	1.68735	1.90312	19.0022
D010426	pentosan sulfuric polyester	148	5212	66207	11366464	0.027612	0.002238	5360	4.87505	4.13947	5.74133	18.9831
C042288	pilsicainide	61	846	66294	11370830	0.067255	0.008316	907	12.3674	9.53632	16.0389	18.963
C061957	polaprezinc	64	948	66291	11370728	0.063241	0.007651	1012	11.5799	8.98918	14.9173	18.9559
C088236	hange-shashin-to	31	118	66324	11371558	0.208054	0.033254	149	45.0432	30.3251	66.9047	18.8626
D004110	diltiazem	785	68494	65570	11303182	0.011331	0.000402	69279	1.97566	1.84067	2.12055	18.8572
C083181	bakumondo-to	33	152	66322	11371524	0.178378	0.028146	185	37.2247	25.5461	54.2424	18.8299
C095285	silodosin	158	5946	66197	11365730	0.025885	0.002032	6104	4.56238	3.89492	5.34422	18.8085
D000069287	capecitabine	678	56435	65677	11315241	0.011871	0.000453	57113	2.06982	1.91813	2.2335	18.7333
D006854	hydrocortisone	514	38436	65841	11333240	0.013196	0.000578	38950	2.30188	2.10931	2.51203	18.7044
C479163	tofacitinib	850	76840	65505	11294836	0.010941	0.000373	77690	1.90738	1.78193	2.04166	18.6032
C061681	ecabet	50	560	66305	11371116	0.081967	0.011107	610	15.3122	11.4645	20.4514	18.4804
C510790	indacaterol	160	6278	66195	11365398	0.024852	0.00194	6438	4.37581	3.73965	5.12019	18.416
D000077764	dronedarone	188	8299	66167	11363377	0.022152	0.001598	8487	3.89043	3.36612	4.49641	18.394
C061679	azelnidipine	86	1944	66269	11369732	0.042365	0.00447	2030	7.59	6.11485	9.42102	18.3821
D000077726	doripenem	71	1309	66284	11370367	0.051449	0.005947	1380	9.30432	7.32668	11.8158	18.2951
C120481	ciclesonide	139	4958	66216	11366718	0.027271	0.002281	5097	4.81261	4.06538	5.69718	18.2516
D000077340	fluvastatin	177	7587	66178	11364089	0.022798	0.001694	7764	4.00612	3.45077	4.65085	18.2282
D011344	procarbazine	133	4587	66222	11367089	0.028178	0.002409	4720	4.97703	4.18817	5.91447	18.2273
D007660	ketoprofen	228	11576	66127	11360100	0.019315	0.001267	11804	3.38361	2.96727	3.85835	18.1961
D004143	dioctyl sulfosuccinic acid	684	58456	65671	11313220	0.011566	0.00044	59140	2.01576	1.86867	2.17443	18.1335
C515050	zopiclone	447	32444	65908	11339232	0.01359	0.000638	32891	2.37038	2.15846	2.60311	18.0619
D000077300	bosentan	537	42186	65818	11329490	0.012569	0.000539	42723	2.19115	2.01167	2.38664	17.9904
C108475	pitavastatin	160	6511	66195	11365165	0.023984	0.001873	6671	4.21913	3.606	4.93651	17.969
D024221	antineoplastic protocol	161	6589	66194	11365087	0.023852	0.001857	6750	4.19528	3.5874	4.90616	17.9552
C005525	azulene	44	444	66311	11371232	0.090164	0.012965	488	16.9938	12.4657	23.1668	17.9184
C039536	panipenem	46	502	66309	11371174	0.083942	0.011846	548	15.714	11.6176	21.2549	17.8753
D011899	ranitidine	1070	106520	65285	11265156	0.009945	0.000303	107590	1.73331	1.63121	1.8418	17.7581
C020748	ferrous sulfate	547	43728	65808	11327948	0.012355	0.000525	44275	2.15328	1.97846	2.34355	17.7541
D002442	ceftazidime	156	6368	66199	11365308	0.023912	0.001891	6524	4.20583	3.58748	4.93075	17.7052
D000068298	fluticasone	2066	240665	64289	11131011	0.008511	0.000186	242731	1.48633	1.42236	1.55318	17.6561
D000077336	caspofungin	141	5379	66214	11366297	0.025543	0.002123	5520	4.49973	3.8062	5.31963	17.6113
C020766	ranimustine	37	304	66318	11371372	0.108504	0.016842	341	20.8694	14.8341	29.3601	17.4454
D010419	pentamidine	108	3366	66247	11368310	0.031088	0.002945	3474	5.50604	4.54529	6.66987	17.4361
D000077334	zolpidem	1109	112741	65246	11258935	0.009741	0.000291	113850	1.69744	1.59915	1.80175	17.3879
D000077267	fulvestrant	222	11722	66133	11359954	0.018587	0.001236	11944	3.25319	2.84804	3.71598	17.3833
C071315	ramosetron	56	874	66299	11370802	0.060215	0.007801	930	10.9891	8.38644	14.3994	17.3814
D007548	isosorbide dinitrate	219	11481	66136	11360195	0.018718	0.001253	11700	3.27652	2.86584	3.74605	17.3692
D001629	bezafibrate	98	2819	66257	11368857	0.033596	0.003336	2917	5.96508	4.87624	7.29704	17.3677
D015378	imipenem	175	7956	66180	11363720	0.021523	0.001609	8131	3.77691	3.25089	4.38805	17.367
C065927	cilnidipine	83	2035	66272	11369641	0.039188	0.004216	2118	6.9973	5.61763	8.71581	17.3633
D002119	calcium carbonate	722	65146	65633	11306530	0.010961	0.000406	65868	1.90922	1.77349	2.05534	17.1875
D013852	thiotepa	111	3638	66244	11368038	0.029608	0.002768	3749	5.23599	4.33426	6.32533	17.1682
D057947	parenteral nutrition solution	169	7746	66186	11363930	0.021352	0.001625	7915	3.74603	3.21588	4.36358	16.9635
C093875	montelukast	941	92781	65414	11278895	0.01004	0.000326	93722	1.74874	1.63922	1.86558	16.9375
C047681	pranlukast	60	1088	66295	11370588	0.052265	0.006569	1148	9.45855	7.29281	12.2675	16.9363
C455861	pegfilgrastim	599	51358	65756	11320318	0.011529	0.000468	51957	2.0079	1.85183	2.17712	16.886
C010052	mizoribine	60	1099	66295	11370577	0.051769	0.006508	1159	9.36387	7.2203	12.1438	16.8649
C007608	eprazinone	34	278	66321	11371398	0.108974	0.017641	312	20.9699	14.6862	29.9423	16.7456
D019821	simvastatin	1984	234097	64371	11137579	0.008404	0.000188	236081	1.46638	1.40205	1.53366	16.7237
D008139	loperamide	551	46193	65804	11325483	0.011788	0.000499	46744	2.05296	1.8869	2.23362	16.7148
C087255	mitiglinide	54	900	66301	11370776	0.056604	0.007482	954	10.2901	7.81834	13.5434	16.6323
C047207	betamipron	40	440	66315	11371236	0.083333	0.012615	480	15.5885	11.2769	21.5485	16.6264
D000069349	linezolid	257	15589	66098	11356087	0.016219	0.001003	15846	2.8324	2.50333	3.20473	16.5229
D017265	procaterol	56	1000	66299	11370676	0.05303	0.006896	1056	9.60434	7.3372	12.572	16.4673
D019772	topotecan	120	4496	66235	11367180	0.025997	0.002342	4616	4.58058	3.82045	5.49193	16.4381
C519076	iguratimod	38	401	66317	11371275	0.08656	0.01342	439	16.2489	11.6494	22.6643	16.4215
D013629	tamoxifen	255	15522	66100	11356154	0.016163	0.001004	15777	2.82242	2.49332	3.19496	16.4034
C520853	alogliptin	96	3041	66259	11368635	0.030602	0.003075	3137	5.41649	4.41996	6.63771	16.2864
C053090	epinastine	77	2000	66278	11369676	0.037073	0.004146	2077	6.60449	5.25931	8.29373	16.2459
C005701	picosulfate sodium	136	5740	66219	11365936	0.023145	0.001962	5876	4.06677	3.43024	4.82142	16.1532
C041836	irsogladine	49	782	66306	11370894	0.058965	0.008171	831	10.7456	8.05069	14.3426	16.1184
C034532	camostat	42	551	66313	11371125	0.070826	0.010535	593	13.0708	9.54998	17.8897	16.0525
D013792	thalidomide	384	28893	65971	11342783	0.013116	0.000665	29277	2.2851	2.06563	2.52789	16.0414
D009020	morphine	1193	128800	65162	11242876	0.009177	0.000264	129993	1.59811	1.50877	1.69274	15.9736
D028321	plant preparation	189	10043	66166	11361633	0.018471	0.001331	10232	3.2315	2.79782	3.73241	15.9533
D002762	cholecalciferol	2371	293724	63984	11077952	0.008008	0.000164	296095	1.39759	1.34124	1.45631	15.9426
C032151	cibenzoline	42	564	66313	11371112	0.069307	0.010317	606	12.7695	9.33224	17.4728	15.9198
D006493	heparin	562	49449	65793	11322227	0.011238	0.000471	50011	1.95583	1.79915	2.12615	15.7463
C015586	propiverine	52	947	66303	11370729	0.052052	0.007028	999	9.41691	7.12235	12.4507	15.7386
D022242	pneumococcal vaccine	91	2939	66264	11368737	0.030033	0.003101	3030	5.31222	4.31135	6.54545	15.6793
C010491	neurotropin	53	1003	66302	11370673	0.050189	0.006719	1056	9.06222	6.8741	11.9468	15.6324
D000077266	moxifloxacin	345	25392	66010	11346284	0.013405	0.000717	25737	2.33543	2.09946	2.59791	15.6081
D010098	oxycodone	1836	219063	64519	11152613	0.008311	0.000193	220899	1.44875	1.38281	1.51783	15.598
D014229	triazolam	147	6868	66208	11364808	0.020955	0.00171	7015	3.674	3.11965	4.32684	15.594
C552171	edoxaban	123	5100	66232	11366576	0.02355	0.002098	5223	4.13901	3.46062	4.95039	15.5529
D019290	megestrol acetate	159	7855	66196	11363821	0.01984	0.001558	8014	3.47491	2.96946	4.0664	15.5311
D007069	ifosfamide	206	11906	66149	11359770	0.017008	0.001175	12112	2.97131	2.58844	3.41081	15.4728
C029755	benzonatate	184	9985	66171	11361691	0.018094	0.001322	10169	3.16406	2.7342	3.66151	15.4613
Z998	randomized or placebo	227	13884	66128	11357792	0.016087	0.001059	14111	2.80815	2.46244	3.20239	15.4048
D000079982	gemtuzumab	82	2519	66273	11369157	0.031526	0.003426	2601	5.58441	4.48127	6.95911	15.3184
D017985	dalteparin	173	9162	66182	11362514	0.018532	0.001396	9335	3.24183	2.78857	3.76877	15.3059
C402943	hochu-ekki-to	30	272	66325	11371404	0.099338	0.017212	302	18.9099	12.9688	27.5727	15.2775
C055866	amrubicin	25	170	66330	11371506	0.128205	0.023941	195	25.2115	16.5667	38.3673	15.0642
C070918	cefozopran	42	655	66313	11371021	0.060258	0.009014	697	10.9953	8.0478	15.0224	15.0575
D008520	medigoxin	63	1560	66292	11370116	0.038817	0.004795	1623	6.92659	5.38372	8.91163	15.0535
D005996	nitroglycerin	574	52370	65781	11319306	0.010842	0.00045	52944	1.88603	1.73648	2.04846	15.0531
D001507	beclomethasone	350	26713	66005	11344963	0.012933	0.000687	27063	2.25202	2.02607	2.50316	15.0498
C040282	cloperastine	30	287	66325	11371389	0.094637	0.01644	317	17.9216	12.303	26.106	15.0376
C431566	degarelix	94	3401	66261	11368275	0.026896	0.002737	3495	4.74196	3.86273	5.82131	14.8757
C121414	dai-kenchu-to	54	1172	66301	11370504	0.044046	0.00586	1226	7.90179	6.01457	10.3812	14.8458
C038462	shakuyaku-kanzo-to	45	799	66310	11370877	0.053318	0.007733	844	9.65785	7.15191	13.0418	14.7968
C072115	nartograstim	23	143	66332	11371533	0.138554	0.026815	166	27.5732	17.7511	42.8301	14.7618
C552428	cabazitaxel	68	1887	66287	11369789	0.034783	0.004144	1955	6.18103	4.85222	7.87376	14.7495
C060343	lercanidipine	203	12274	66152	11359402	0.01627	0.001133	12477	2.84003	2.4717	3.26324	14.7282
C022640	serrapeptase	41	657	66314	11371019	0.058739	0.0089	698	10.7007	7.80458	14.6715	14.7206
C065166	imidapril	59	1443	66296	11370233	0.039281	0.005012	1502	7.01242	5.40452	9.09868	14.6574
D017245	foscarnet	69	1967	66286	11369709	0.03389	0.00401	2036	6.01689	4.7322	7.65035	14.6446
C065257	biapenem	30	313	66325	11371363	0.087464	0.015254	343	16.4328	11.2977	23.902	14.6434
D000068582	certolizumab pegol	538	49093	65817	11322583	0.01084	0.000465	49631	1.88525	1.7311	2.05314	14.5679
C053742	roxatidine	35	471	66320	11371205	0.06917	0.01128	506	12.7412	9.03733	17.963	14.5219
D012965	sodium chloride	437	37281	65918	11334395	0.011586	0.000551	37718	2.01552	1.83356	2.21554	14.5187
C041075	rilmazafone	46	879	66309	11370797	0.04973	0.007148	925	8.97403	6.6711	12.0719	14.5031
D008874	midazolam	271	19151	66084	11352525	0.013953	0.000842	19422	2.43094	2.15574	2.74127	14.4911
C010152	eviprostat	30	328	66325	11371348	0.083799	0.014644	358	15.6813	10.7891	22.7918	14.4274
D000068900	sitagliptin	699	69447	65656	11302229	0.009965	0.000375	70146	1.73266	1.60763	1.86742	14.3836
D009638	norepinephrine	127	6061	66228	11365615	0.020524	0.001802	6188	3.59593	3.01591	4.28749	14.2604
D015575	roxithromycin	49	1046	66306	11370630	0.044749	0.006248	1095	8.03334	6.03162	10.6994	14.2501
D015377	cilastatin	127	6071	66228	11365605	0.02049	0.0018	6198	3.59	3.01095	4.28041	14.2423
D000077405	irbesartan	475	42282	65880	11329394	0.011109	0.000507	42757	1.93193	1.76431	2.11547	14.2212
D000077483	valacyclovir	488	43856	65867	11327820	0.011005	0.000495	44344	1.91368	1.74977	2.09295	14.2061
C003321	polystyrene sulfonate	124	5866	66231	11365810	0.020701	0.00184	5990	3.62759	3.036	4.33446	14.1865
D017707	erythrocyte transfusion	119	5485	66236	11366191	0.021235	0.001926	5604	3.72298	3.10419	4.46513	14.1742
C533860	macitentan	367	30020	65988	11341656	0.012078	0.000627	30387	2.1012	1.89513	2.32967	14.0993
D004977	ethambutol	155	8499	66200	11363177	0.017911	0.001426	8654	3.13044	2.67014	3.6701	14.0634
D006879	hydroxocobalamin	89	3391	66266	11368285	0.025575	0.002676	3480	4.50263	3.64755	5.55817	14.003
D010844	Picibanil	17	64	66338	11371612	0.209877	0.045247	81	45.5332	26.6715	77.7336	13.9931
D000077786	torsemide	373	30882	65982	11340794	0.011934	0.000614	31255	2.07597	1.87395	2.29978	13.9833
D002437	cefazolin	164	9395	66191	11362281	0.017157	0.001328	9559	2.9965	2.56735	3.49737	13.916
C007084	clindamycin phosphate	193	12061	66162	11359615	0.01575	0.001125	12254	2.74744	2.38276	3.16795	13.9096
C582670	alectinib	58	1554	66297	11370122	0.03598	0.004639	1612	6.40101	4.92451	8.3202	13.8758
D005424	flecainide	182	11087	66173	11360589	0.016151	0.001187	11269	2.81824	2.43377	3.26344	13.8457
D012709	serum albumin	121	5832	66234	11365844	0.020326	0.001829	5953	3.56032	2.97328	4.26325	13.8132
D000068877	imatinib	494	45511	65861	11326165	0.010738	0.000481	46005	1.86666	1.70772	2.04039	13.7466
D014751	vindesine	53	1335	66302	11370341	0.038184	0.005144	1388	6.80834	5.17337	8.96003	13.6898
C021277	nilutamide	22	171	66333	11371505	0.11399	0.022876	193	22.0554	14.1477	34.3831	13.656
C087958	minodronate	40	759	66315	11370917	0.050063	0.007715	799	9.03654	6.57464	12.4203	13.5652
C543332	obinutuzumab	109	5026	66246	11366650	0.021227	0.002011	5135	3.72115	3.07751	4.4994	13.5615
D008937	mitomycin	69	2277	66286	11369399	0.029412	0.003488	2346	5.19759	4.09009	6.60496	13.4812
D008942	mitoxantrone	118	5819	66237	11365857	0.019875	0.001811	5937	3.47965	2.89944	4.17596	13.3981
C554125	interferon gamma-1b	50	1241	66305	11370435	0.03873	0.00537	1291	6.90922	5.20718	9.16759	13.3952
D015649	pentostatin	40	782	66315	11370894	0.048662	0.007505	822	8.77074	6.38275	12.0521	13.3911
D008801	mexiletine	58	1669	66297	11370007	0.033584	0.004335	1727	5.95989	4.58664	7.74431	13.3586
D000990	antithrombin III	39	745	66316	11370931	0.049745	0.007765	784	8.97607	6.5046	12.3866	13.3561
C052562	Actarit	18	106	66337	11371570	0.145161	0.031634	124	29.1093	17.6606	47.9797	13.2219
D005907	gliclazide	283	22076	66072	11349600	0.012657	0.000748	22359	2.20206	1.95793	2.47662	13.1674
D008140	lorazepam	1087	125099	65268	11246577	0.008614	0.00026	126186	1.49726	1.40978	1.59016	13.1416
C035276	eicosapentaenoic acid ethyl ester	101	4625	66254	11367051	0.021371	0.002104	4726	3.74667	3.07583	4.56382	13.1221
D000077562	valganciclovir	165	10119	66190	11361557	0.016044	0.001239	10284	2.79893	2.39941	3.26497	13.0982
D000077597	vildagliptin	130	7006	66225	11364670	0.018217	0.001583	7136	3.18426	2.67663	3.78815	13.0722
C057619	glimepiride	520	50314	65835	11321362	0.010229	0.000446	50834	1.77728	1.62963	1.93832	12.9957
C000590451	abemaciclib	70	2486	66285	11369190	0.027387	0.003228	2556	4.8296	3.80799	6.12529	12.987
D000077144	clopidogrel	1272	151670	65083	11220006	0.008317	0.000232	152942	1.44582	1.36746	1.52866	12.9682
C028936	troxipide	25	288	66330	11371388	0.079872	0.015323	313	14.8816	9.88875	22.3955	12.948
C030397	isosorbide mononitrate	335	28244	66020	11343432	0.011722	0.000637	28579	2.03792	1.82931	2.27032	12.9213
D004656	enalapril	563	55909	65792	11315767	0.00997	0.000418	56472	1.73196	1.59342	1.88255	12.9125
C486878	fosfluconazole	29	424	66326	11371252	0.064018	0.011501	453	11.7262	8.04896	17.0834	12.8233
C108476	bepotastine	51	1408	66304	11370268	0.034955	0.004808	1459	6.21153	4.69699	8.21443	12.8084
D001215	asparaginase	128	7026	66227	11364650	0.017892	0.001567	7154	3.12624	2.6244	3.72405	12.7677
D017334	teicoplanin	91	4037	66264	11367639	0.022045	0.002285	4128	3.86701	3.14111	4.76067	12.7502
D005280	fenoterol	85	3596	66270	11368080	0.023092	0.002476	3681	4.0548	3.26963	5.02852	12.7485
C030814	menatetrenone	53	1535	66302	11370141	0.033375	0.004507	1588	5.92116	4.50231	7.78714	12.7251
D015572	spiramycin	49	1323	66306	11370353	0.035714	0.00501	1372	6.35122	4.77506	8.44764	12.7028
D015310	cefotiam	36	708	66319	11370968	0.048387	0.007867	744	8.71824	6.23676	12.187	12.671
D000069447	tiotropium	1024	118551	65331	11253125	0.008564	0.000266	119575	1.48781	1.39838	1.58297	12.5615
D017312	toremifene	29	451	66326	11371225	0.060417	0.010875	480	11.0241	7.57254	16.049	12.5258
D006024	glycopyrrolate	171	11208	66184	11360468	0.015028	0.001141	11379	2.61885	2.25133	3.04638	12.4785
D000078222	tinzaparin	116	6177	66239	11365499	0.018433	0.001696	6293	3.22222	2.68111	3.87254	12.4746
D003061	codeine	596	61222	65759	11310454	0.009641	0.000393	61818	1.67442	1.54408	1.81576	12.4671
D019275	radiopharmaceutical	43	1061	66312	11370615	0.038949	0.005823	1104	6.94936	5.12259	9.42758	12.4586
D002710	chlorhexidine	155	9744	66200	11361932	0.015658	0.001248	9899	2.73016	2.32914	3.20023	12.3916
D019695	glycyrrhizic acid	36	752	66319	11370924	0.045685	0.007438	788	8.2081	5.87461	11.4685	12.3356
D000077552	basiliximab	111	5870	66244	11365806	0.018559	0.001745	5981	3.24443	2.68854	3.91526	12.2741
D000900	antibacterial agent	185	12815	66170	11358861	0.014231	0.001039	13000	2.47815	2.14292	2.86581	12.2384
C557413	azilsartan medoxomil	76	3149	66279	11368527	0.023566	0.002671	3225	4.1397	3.29686	5.19801	12.231
C084599	clotiazepam	49	1422	66306	11370254	0.033311	0.004679	1471	5.909	4.44416	7.85666	12.2221
D000077204	temozolomide	208	15212	66147	11356464	0.013489	0.000929	15420	2.34752	2.04689	2.69232	12.205
C063587	juzen-taiho-to	24	325	66331	11371351	0.068768	0.013546	349	12.6597	8.36253	19.165	11.9985
C529000	golimumab	386	35902	65969	11335774	0.010637	0.000539	36288	1.84748	1.67069	2.04298	11.9606
D008276	magnesium hydroxide	249	19917	66106	11351759	0.012348	0.000778	20166	2.14683	1.89416	2.43321	11.9586
C120141	hange-koboku-to	14	76	66341	11371600	0.155556	0.038204	90	31.5758	17.8552	55.8396	11.8694
D017693	sodium bicarbonate	269	22316	66086	11349360	0.011911	0.000722	22585	2.07013	1.83519	2.33515	11.8385
D001073	aprindine	21	244	66334	11371432	0.079245	0.016593	265	14.754	9.44715	23.0418	11.8335
C064294	sarpogrelate	36	823	66319	11370853	0.041909	0.006837	859	7.49994	5.37132	10.4721	11.8302
D000077866	clofarabine	75	3230	66280	11368446	0.022693	0.00259	3305	3.9827	3.16736	5.00792	11.825
D000068718	rosuvastatin	1043	124154	65312	11247522	0.008331	0.000257	125197	1.44673	1.36054	1.53838	11.7837
D016567	nizatidine	62	2334	66293	11369342	0.025876	0.003244	2396	4.55574	3.53979	5.86327	11.7792
D014700	verapamil	397	37664	65958	11334012	0.010431	0.000521	38061	1.81126	1.64023	2.00011	11.7388
C000620491	naldemedine	31	613	66324	11371063	0.048137	0.008435	644	8.67025	6.04359	12.4385	11.7302
C060344	dolasetron	49	1531	66306	11370145	0.031013	0.004361	1580	5.48825	4.12911	7.29477	11.7278
C030848	eperisone	41	1101	66314	11370575	0.035902	0.005505	1142	6.38519	4.67458	8.72177	11.6527
D000536	aluminum hydroxide	248	20213	66107	11351463	0.012121	0.000765	20461	2.10681	1.85841	2.38841	11.642
C434107	mepolizumab	144	9298	66211	11362378	0.015251	0.001261	9442	2.65774	2.254	3.1338	11.6274
D005485	flutamide	40	1056	66315	11370620	0.036496	0.005664	1096	6.49484	4.73602	8.90683	11.612
D015255	idarubicin	95	4923	66260	11366753	0.018932	0.001924	5018	3.31039	2.70175	4.05614	11.5484
D015122	6-mercaptopurine	205	15704	66150	11355972	0.012886	0.000894	15909	2.24098	1.95213	2.57258	11.4609
C015568	urapidil	91	4650	66264	11367026	0.019194	0.001993	4741	3.35705	2.7277	4.13161	11.4336
C006947	cepharanthine	16	135	66339	11371541	0.10596	0.025047	151	20.3159	12.099	34.1132	11.3883
D000068557	olmesartan medoxomil	395	38105	65960	11333571	0.01026	0.000514	38500	1.78115	1.61258	1.96734	11.38
D013469	sulpiride	86	4288	66269	11367388	0.019662	0.002099	4374	3.44028	2.77862	4.2595	11.3376
C045621	miglitol	53	1878	66302	11369798	0.027447	0.003718	1931	4.83957	3.68297	6.35938	11.3164
C055185	tosufloxacin	20	248	66335	11371428	0.074627	0.016052	268	13.8245	8.76514	21.8043	11.2975
D004109	dilazep	21	280	66334	11371396	0.069767	0.014684	301	12.857	8.25125	20.0336	11.2861
D016670	gabexate	29	582	66326	11371094	0.047463	0.008602	611	8.54267	5.88305	12.4047	11.2717
D014508	urea	63	2567	66292	11369109	0.023954	0.002982	2630	4.20901	3.27777	5.40483	11.2649
C084645	distigmine	32	720	66323	11370956	0.042553	0.007361	752	7.61992	5.34727	10.8585	11.2381
D000077261	carvedilol	841	97849	65514	11273827	0.008522	0.000293	98690	1.47903	1.38137	1.58359	11.2301
D002715	chlormadinone acetate	32	723	66323	11370953	0.042384	0.007332	755	7.5883	5.32524	10.8131	11.216
C035032	sofalcone	19	224	66336	11371452	0.078189	0.017222	243	14.5403	9.10226	23.2271	11.2015
D002438	cefoperazone	56	2140	66299	11369536	0.025501	0.003364	2196	4.48756	3.4414	5.85174	11.086
D000639	amitriptyline	643	71184	65712	11300492	0.008952	0.000351	71827	1.55339	1.4368	1.67944	11.0645
D007252	influenza vaccine	140	9377	66215	11362299	0.014711	0.001234	9517	2.56197	2.16781	3.02779	11.0377
C574276	cobimetinib	59	2363	66296	11369313	0.02436	0.003133	2422	4.28189	3.30668	5.5447	11.0297
D000070	acebutolol	81	4065	66274	11367611	0.019537	0.002149	4146	3.41783	2.74268	4.25917	10.9459
D005666	fursultiamin	29	624	66326	11371052	0.04441	0.008062	653	7.96765	5.49032	11.5628	10.923
C012776	felbinac	31	718	66324	11370958	0.041389	0.007278	749	7.40225	5.1663	10.6059	10.9099
C018404	treosulfan	35	919	66320	11370757	0.036688	0.006087	954	6.52976	4.65869	9.15232	10.8924
C110051	calcium lactate	33	818	66322	11370858	0.038778	0.006618	851	6.91666	4.8834	9.79648	10.8894
C032801	tenoxicam	21	309	66334	11371367	0.063636	0.013437	330	11.6503	7.48772	18.127	10.8862
D000077341	lapatinib	183	13976	66172	11357700	0.012925	0.000949	14159	2.24742	1.94206	2.60079	10.8686
D014287	trimebutine	62	2632	66293	11369044	0.023014	0.002889	2694	4.03982	3.14008	5.19736	10.8615
C472955	carperitide	30	685	66325	11370991	0.041958	0.007498	715	7.50847	5.20883	10.8234	10.8058
D004280	dobutamine	79	3969	66276	11367707	0.019516	0.002174	4048	3.41399	2.73204	4.26616	10.8003
C579035	teneligliptin	31	737	66324	11370939	0.040365	0.007102	768	7.2114	5.03407	10.3305	10.7733
D010479	pergolide	32	786	66323	11370890	0.03912	0.006779	818	6.98004	4.90133	9.94034	10.7719
D016898	interferon-alpha	67	3037	66288	11368639	0.021585	0.002608	3104	3.78359	2.96974	4.82047	10.7685
D010431	pentoxifylline	90	4922	66265	11366754	0.017957	0.001876	5012	3.13656	2.54595	3.86417	10.7396
D004298	dopamine	88	4779	66267	11366897	0.018081	0.00191	4867	3.15857	2.55775	3.90051	10.6841
C014481	dihydrocodeine	104	6205	66251	11365471	0.016484	0.001603	6309	2.87532	2.36841	3.49074	10.6734
C018279	sodium phosphate	40	1234	66315	11370442	0.031397	0.004886	1274	5.5579	4.05618	7.61559	10.6732
D004155	diphenhydramine	815	96145	65540	11275531	0.008406	0.000293	96960	1.45835	1.36061	1.56311	10.6601
D017292	doxazosin	304	28208	66051	11343468	0.010662	0.000608	28512	1.85084	1.65262	2.07283	10.6523
D004921	erythropoietin	322	30411	66033	11341265	0.010477	0.000581	30733	1.81855	1.62901	2.03015	10.6493
D003622	dapsone	97	5589	66258	11366087	0.017059	0.001717	5686	2.97722	2.43541	3.63955	10.6452
C053989	nedaplatin	23	403	66332	11371273	0.053991	0.01095	426	9.78383	6.42677	14.8945	10.6369
C524644	yokukansan	30	710	66325	11370966	0.040541	0.00725	740	7.24408	5.02677	10.4394	10.6215
D005973	glutamine	64	2873	66291	11368803	0.021791	0.002694	2937	3.82036	2.98176	4.89482	10.6003
C007133	hydrocortisone succinate	98	5705	66257	11365971	0.016888	0.001691	5803	2.94676	2.41302	3.59857	10.6
D000068817	epoetin alfa	276	24970	66079	11346706	0.010932	0.000654	25246	1.898	1.68527	2.13759	10.5655
D010404	penicillin V	106	6471	66249	11365205	0.016117	0.001553	6577	2.81017	2.31907	3.40526	10.5435
D016729	leuprolide	447	46547	65908	11325129	0.009512	0.000448	46994	1.65014	1.5029	1.8118	10.5035
C025340	manganese chloride	32	835	66323	11370841	0.036909	0.006403	867	6.5704	4.61556	9.35318	10.4486
D008278	magnesium sulfate	149	10790	66206	11360886	0.013621	0.001108	10939	2.36963	2.01552	2.78594	10.4474
D005839	gentamicin	168	12817	66187	11358859	0.012938	0.000992	12985	2.24949	1.93152	2.61981	10.4266
D002927	cimetidine	123	8184	66232	11363492	0.014807	0.001325	8307	2.5786	2.15767	3.08163	10.4178
D007792	lactulose	294	27385	66061	11344291	0.010622	0.000616	27679	1.8436	1.64303	2.06865	10.4099
D000077239	meloxicam	454	47828	65901	11323848	0.009403	0.000439	48282	1.63108	1.48662	1.78958	10.3399
D002439	cefotaxime	79	4191	66276	11367485	0.018501	0.002062	4270	3.23309	2.58757	4.03964	10.3267
C028458	tipepidine	31	806	66324	11370870	0.037037	0.006528	837	6.59401	4.60595	9.44018	10.3031
D009530	nicergoline	34	968	66321	11370708	0.033932	0.00572	1002	6.02199	4.27739	8.47815	10.2873
C057164	benexate	14	134	66341	11371542	0.094595	0.024056	148	17.9086	10.3265	31.0577	10.2714
D000077209	decitabine	60	2694	66295	11368982	0.021786	0.002782	2754	3.81939	2.9569	4.93347	10.262
D005445	flunitrazepam	98	5925	66257	11365751	0.016271	0.00163	6023	2.83729	2.32352	3.46467	10.2319
C023842	lormetazepam	91	5302	66264	11366374	0.016874	0.001754	5393	2.94406	2.39271	3.62244	10.2063
C060022	indomethacin farnesil	12	90	66343	11371586	0.117647	0.031902	102	22.8541	12.5126	41.7427	10.1812
C018038	dexamethasone acetate	71	3604	66284	11368072	0.01932	0.002271	3675	3.37872	2.67108	4.27382	10.1539
C049331	acetorphan	40	1345	66315	11370331	0.028881	0.0045	1385	5.09917	3.72291	6.98418	10.1503
D014147	tramadol	1118	141585	65237	11230091	0.007834	0.000233	142703	1.35929	1.28097	1.44241	10.1373
D017762	nadroparin	66	3217	66289	11368459	0.020104	0.00245	3283	3.51846	2.75711	4.49006	10.112
D002034	bumetanide	189	15482	66166	11356194	0.01206	0.000872	15671	2.09524	1.81489	2.41888	10.0929
D010644	phenprocoumon	114	7577	66241	11364099	0.014823	0.001378	7691	2.58116	2.14499	3.10603	10.0406
C551803	ibrutinib	309	29934	66046	11341742	0.010217	0.000578	30243	1.77267	1.58431	1.98341	9.98859
D011431	propoxyphene	260	23919	66095	11347757	0.010753	0.000663	24179	1.86626	1.65117	2.10937	9.9869
D005990	glycerol	67	3350	66288	11368326	0.019608	0.002372	3417	3.42998	2.69285	4.36889	9.98452
D000069605	olopatadine	119	8120	66236	11363556	0.014444	0.001314	8239	2.51426	2.09769	3.01357	9.97584
D001262	atenolol	913	112614	65442	11259062	0.008042	0.000265	113527	1.39484	1.3063	1.48938	9.94573
C029617	ethyl loflazepate	41	1465	66314	11370211	0.027224	0.004193	1506	4.79854	3.5179	6.54539	9.90147
C010739	ifenprodil	25	568	66330	11371108	0.042159	0.008252	593	7.54544	5.05479	11.2633	9.88763
D002699	chlorambucil	64	3150	66291	11368526	0.019913	0.002464	3214	3.48433	2.72013	4.46321	9.88157
D009340	nefopam	75	4071	66280	11367605	0.01809	0.00207	4146	3.15971	2.5142	3.97094	9.8674
C477447	benproperine	15	183	66340	11371493	0.075758	0.018805	198	14.0502	8.29936	23.7859	9.83853
D000077465	cabergoline	83	4794	66272	11366882	0.017019	0.001852	4877	2.96956	2.38998	3.68968	9.82508
D005947	glucose	116	7952	66239	11363724	0.014378	0.001325	8068	2.50258	2.08311	3.00653	9.80009
C004580	pirenoxine	23	487	66332	11371189	0.045098	0.009189	510	8.09621	5.32865	12.3012	9.79958
D004949	estazolam	50	2124	66305	11369552	0.022999	0.003215	2174	4.03657	3.04915	5.34376	9.7492
C010948	erythromycin lactobionate	23	494	66332	11371182	0.044487	0.009068	517	7.98148	5.25385	12.1252	9.73581
D002231	carbimazole	50	2132	66305	11369544	0.022915	0.003203	2182	4.02142	3.03774	5.32364	9.72335
C035100	nilvadipine	20	368	66335	11371308	0.051546	0.011225	388	9.31644	5.93991	14.6123	9.71879
D007190	indapamide	203	17531	66152	11354145	0.011447	0.000799	17734	1.98747	1.7303	2.28287	9.71531
D014805	vitamin B12	239	21835	66116	11349841	0.010827	0.000697	22074	1.87901	1.65374	2.13495	9.68072
D013726	terbutaline	89	5435	66266	11366241	0.016112	0.001694	5524	2.80877	2.27767	3.46371	9.6577
D000068756	valsartan	1203	156286	65152	11215390	0.007639	0.000219	157489	1.32505	1.25133	1.40312	9.63616
C038366	ibudilast	17	262	66338	11371414	0.060932	0.014321	279	11.1224	6.80975	18.1664	9.62389
C010070	cernilton	14	165	66341	11371511	0.078212	0.020069	179	14.5439	8.42762	25.099	9.61641
D000077337	vorinostat	48	2025	66307	11369651	0.023155	0.003303	2073	4.06447	3.05246	5.41201	9.59876
D000077190	interferon alpha-2	99	6424	66256	11365252	0.015177	0.001514	6523	2.64353	2.16727	3.22444	9.59163
D008803	mianserin	75	4209	66280	11367467	0.017507	0.002004	4284	3.05607	2.4319	3.84044	9.58422
C054218	manidipine	38	1347	66317	11370329	0.027437	0.004389	1385	4.83687	3.50352	6.67764	9.57985
C057710	cefditoren pivoxil	36	1221	66319	11370455	0.02864	0.004704	1257	5.05506	3.62863	7.04224	9.57957
Z003	infusion solution	94	5985	66261	11365691	0.015463	0.001583	6079	2.69402	2.19713	3.30329	9.52719
D007213	indomethacin	150	11756	66205	11359920	0.012599	0.001022	11906	2.18935	1.86335	2.5724	9.52583
D008110	liver extract	18	307	66337	11371369	0.055385	0.012688	325	10.0506	6.24788	16.1677	9.51424
C084136	rikkunshi-to	16	235	66339	11371441	0.063745	0.01542	251	11.6707	7.03306	19.3666	9.50885
C101425	posaconazole	95	6094	66260	11365582	0.01535	0.001563	6189	2.674	2.18317	3.27518	9.5061
C066425	efonidipine	15	202	66340	11371474	0.069124	0.01722	217	12.7286	7.53285	21.5081	9.50468
D013392	sucralfate	182	15375	66173	11356301	0.011699	0.000862	15557	2.03148	1.75492	2.35162	9.49269
C017231	aldioxa	20	389	66335	11371287	0.0489	0.010664	409	8.81348	5.62276	13.8148	9.49032
D001960	bromazepam	166	13571	66189	11358105	0.012084	0.000932	13737	2.09902	1.80079	2.44664	9.48347
C586847	ceritinib	47	1989	66308	11369687	0.023084	0.003328	2036	4.05178	3.03376	5.41141	9.47747
C009022	prednisolone phosphate	42	1639	66313	11370037	0.024985	0.003807	1681	4.39373	3.23426	5.96888	9.46912
D044645	Fucus	8	33	66347	11371643	0.195122	0.061891	41	41.5507	19.1915	89.9594	9.45667
C038131	epalrestat	24	575	66331	11371101	0.040067	0.008013	599	7.15533	4.75615	10.7647	9.44374
C549647	olodaterol	63	3263	66292	11368413	0.018942	0.002364	3326	3.31102	2.58011	4.249	9.40809
D004177	sulpyrine	220	19947	66135	11351729	0.010909	0.000731	20167	1.89311	1.6572	2.1626	9.39903
D008614	pethidine	117	8422	66238	11363254	0.013702	0.001258	8539	2.38323	1.98544	2.86072	9.32106
C043940	pranoprofen	24	591	66331	11371085	0.039024	0.007809	615	6.9616	4.6284	10.471	9.31707
C000598580	brigatinib	24	592	66331	11371084	0.038961	0.007796	616	6.94984	4.62065	10.4531	9.30926
C011175	betamethasone dipropionate	84	5179	66271	11366497	0.01596	0.001727	5263	2.78187	2.24209	3.4516	9.29611
D006140	guaifenesin	226	20851	66129	11350825	0.010723	0.000709	21077	1.86045	1.63152	2.12149	9.267
C011550	talinolol	8	37	66347	11371639	0.177778	0.056994	45	37.0587	17.2575	79.5796	9.26459
C006107	fludiazepam	11	100	66344	11371576	0.099099	0.02836	111	18.8544	10.1156	35.1424	9.24418
D013974	thyroxine	2637	378654	63718	10993022	0.006916	0.000134	381291	1.2015	1.15544	1.24939	9.20557
C021139	anagrelide	49	2232	66306	11369444	0.021482	0.003036	2281	3.76433	2.83605	4.99647	9.17546
D015311	cefmetazole	23	565	66332	11371111	0.039116	0.007995	588	6.97845	4.59898	10.5891	9.1319
D002216	captopril	126	9534	66229	11362142	0.013043	0.001154	9660	2.26729	1.90153	2.70341	9.11988
D004318	doxycycline	349	36651	66006	11335025	0.009432	0.000503	37000	1.63523	1.47122	1.81752	9.11985
D007610	kallikrein	22	520	66333	11371156	0.04059	0.008476	542	7.25261	4.73353	11.1123	9.10139
D010396	penicillamine	27	780	66328	11370896	0.033457	0.00633	807	5.93426	4.04302	8.7102	9.09511
D000077157	sorafenib	207	18804	66148	11352872	0.010888	0.000753	19011	1.88934	1.64713	2.16716	9.08958
D005480	flurbiprofen	45	1966	66310	11369710	0.022377	0.003298	2011	3.92464	2.92025	5.27446	9.06573
D000074	acenocoumarol	115	8440	66240	11363236	0.013442	0.001245	8555	2.33742	1.94425	2.8101	9.03585
C038950	cefpirome	16	268	66339	11371408	0.056338	0.013682	284	10.2336	6.17932	16.9481	9.03584
D013759	dronabinol	156	12920	66199	11358756	0.01193	0.000949	13076	2.07177	1.76888	2.42652	9.03275
D000583	amikacin	112	8137	66243	11363539	0.013577	0.001274	8249	2.36117	1.95918	2.84564	9.02297
D019782	riluzole	33	1158	66322	11370518	0.027708	0.004756	1191	4.88571	3.45634	6.9062	8.98337
C028570	Ringer's acetate	54	2718	66301	11368958	0.019481	0.002625	2772	3.40679	2.60206	4.46039	8.91578
C004858	diphenidol	20	447	66335	11371229	0.042827	0.009369	467	7.66986	4.90015	12.0051	8.91255
D010577	petrolatum	41	1720	66314	11369956	0.023282	0.003593	1761	4.08704	2.99816	5.57138	8.90619
D000077545	eplerenone	94	6392	66261	11365284	0.014493	0.001484	6486	2.5224	2.05737	3.09254	8.89875
D000225	adenine	13	173	66342	11371503	0.069892	0.018695	186	12.8803	7.33009	22.6331	8.88604
D013015	sotalol	167	14410	66188	11357266	0.011456	0.000881	14577	1.9886	1.70692	2.31675	8.82146
D017325	hepatitis B vaccine	30	1010	66325	11370666	0.028846	0.00519	1040	5.09224	3.54138	7.32226	8.78391
D009529	nicardipine	94	6470	66261	11365206	0.014321	0.001466	6564	2.49197	2.03259	3.05518	8.78279
C005180	orgotein	8	48	66347	11371628	0.142857	0.046761	56	28.566	13.5135	60.3853	8.77771
D020799	pancrelipase	74	4539	66281	11367137	0.016042	0.00185	4613	2.79598	2.22189	3.51839	8.76868
C495910	ramelteon	84	5512	66271	11366164	0.015011	0.001625	5596	2.61373	2.10679	3.24265	8.73385
D017713	platelet transfusion	57	3054	66298	11368622	0.018322	0.002404	3111	3.20047	2.46247	4.15963	8.69817
C042705	pegaspargase	109	8083	66246	11363593	0.013306	0.001266	8192	2.31318	1.91454	2.79484	8.68996
C007975	hydrocortisone butyrate	34	1291	66321	11370385	0.02566	0.004344	1325	4.5152	3.21179	6.34755	8.67418
D000077715	nateglinide	64	3677	66291	11367999	0.017108	0.00212	3741	2.9848	2.33099	3.822	8.66898
C063638	lobucavir	14	222	66341	11371454	0.059322	0.015377	236	10.8096	6.29832	18.5521	8.63768
C041648	pimobendan	20	478	66335	11371198	0.040161	0.008798	498	7.17242	4.5852	11.2195	8.63119
C027260	pirarubicin	27	857	66328	11370819	0.030543	0.005788	884	5.40104	3.68186	7.92297	8.62721
D000068577	nebivolol	264	26608	66091	11345068	0.009824	0.000602	26872	1.70316	1.50836	1.92313	8.59222
D000077237	arsenic trioxide	36	1466	66319	11370210	0.023968	0.003947	1502	4.21016	3.02454	5.86055	8.51875
C000609141	daio-kanzo-to	12	164	66343	11371512	0.068182	0.019	176	12.5418	6.97883	22.5392	8.45629
D015507	investigational drug	44	2088	66311	11369588	0.020638	0.003079	2132	3.61311	2.68021	4.87074	8.42973
D004917	erythromycin	148	12664	66207	11359012	0.011552	0.000944	12812	2.00506	1.70479	2.35821	8.40488
D053626	atovaquone	82	5545	66273	11366131	0.014573	0.001598	5627	2.53623	2.03909	3.15457	8.36089
C531958	lenvatinib	99	7284	66256	11364392	0.013409	0.001339	7383	2.33124	1.91158	2.84302	8.35871
D011803	quinine	111	8586	66244	11363090	0.012763	0.001204	8697	2.21759	1.83865	2.67463	8.33019
D016595	misoprostol	156	13691	66199	11357985	0.011266	0.000897	13847	1.95497	1.66924	2.28959	8.31592
D013917	thrombin	23	678	66332	11370998	0.03281	0.006728	701	5.81532	3.83766	8.81212	8.30198
D001803	blood transfusion	46	2291	66309	11369385	0.019683	0.002873	2337	3.44268	2.57096	4.60998	8.2989
C403315	diquafosol	10	111	66345	11371565	0.082645	0.025031	121	15.4415	8.08402	29.4952	8.28939
D010423	pentazocine	42	1987	66313	11369689	0.0207	0.003161	2029	3.62411	2.66952	4.92005	8.25526
D013634	tannin	15	292	66340	11371384	0.04886	0.012304	307	8.80534	5.2404	14.7955	8.21584
D000077384	anastrozole	224	22175	66131	11349501	0.01	0.000665	22399	1.73363	1.51949	1.97794	8.17983
D005182	flavin-adenine dinucleotide	16	340	66339	11371336	0.044944	0.010981	356	8.06647	4.88545	13.3187	8.1601
C000596027	baricitinib	33	1343	66322	11370333	0.023983	0.004124	1376	4.21263	2.98215	5.95083	8.15953
D014212	tretinoin	82	5696	66273	11365980	0.014192	0.001556	5778	2.46896	1.98509	3.07077	8.12097
C090831	kakkon-to	14	261	66341	11371415	0.050909	0.013255	275	9.19433	5.37004	15.7421	8.08631
C000609138	avelumab	28	1030	66327	11370646	0.026465	0.004935	1058	4.66032	3.20144	6.784	8.03392
D000077210	sunitinib	326	35825	66029	11335851	0.009018	0.000497	36151	1.56225	1.40048	1.74271	7.99899
D005978	glutathione	25	846	66330	11370830	0.028703	0.005658	871	5.06584	3.40314	7.54092	7.99386
D014311	triprolidine	20	556	66335	11371120	0.034722	0.007628	576	6.16617	3.9469	9.6333	7.99151
D017272	celiprolol	34	1460	66321	11370216	0.022758	0.003858	1494	3.99249	2.84141	5.60988	7.97806
D007376	interleukin-2	33	1390	66322	11370286	0.02319	0.00399	1423	4.07017	2.88171	5.74878	7.96757
C521273	azilsartan	12	193	66343	11371483	0.058537	0.016396	205	10.6573	5.94806	19.0949	7.9527
C058249	ebastine	36	1626	66319	11370050	0.021661	0.003571	1662	3.79583	2.72795	5.28173	7.91415
C018861	carbetapentane	9	98	66346	11371578	0.084112	0.026832	107	15.7406	7.95284	31.1546	7.91286
D046972	Clostridium butyricum	17	412	66338	11371264	0.039627	0.009419	429	7.07291	4.35417	11.4892	7.90351
C515501	ceftaroline fosamil	20	568	66335	11371108	0.034014	0.007475	588	6.0359	3.86415	9.42823	7.9006
D002125	calcium gluconate	92	6892	66263	11364784	0.013173	0.001364	6984	2.28946	1.86353	2.81274	7.88698
D014498	uracil	14	277	66341	11371399	0.04811	0.012545	291	8.66324	5.06385	14.8211	7.88105
D003891	desipramine	33	1417	66322	11370259	0.022759	0.003916	1450	3.99261	2.82701	5.6388	7.86009
D001726	bisacodyl	158	14448	66197	11357228	0.010817	0.000856	14606	1.87622	1.60367	2.19509	7.85743
D018180	thrombomodulin	15	324	66340	11371352	0.044248	0.011169	339	7.93566	4.72874	13.3174	7.84202
C004955	fosfestrol	6	32	66349	11371644	0.157895	0.059153	38	32.1359	13.4365	76.8586	7.79953
D000069476	linagliptin	161	14883	66194	11356793	0.010702	0.000839	15044	1.85598	1.58871	2.16821	7.79523
D000077606	trabectedin	29	1151	66326	11370525	0.024576	0.004507	1180	4.31936	2.98772	6.24453	7.77998
D001624	betamethasone valerate	57	3459	66298	11368217	0.016212	0.00213	3516	2.82564	2.17468	3.67144	7.77513
D013307	streptomycin	25	890	66330	11370786	0.027322	0.005389	915	4.81538	3.23579	7.16606	7.74954
C032855	nafamostat	17	432	66338	11371244	0.037862	0.009007	449	6.74545	4.15443	10.9524	7.71907
D000077325	Ringer's lactate	58	3581	66297	11368095	0.015938	0.002076	3639	2.77727	2.14238	3.6003	7.71368
C111129	gorei-san	12	212	66343	11371464	0.053571	0.015045	224	9.70212	5.42327	17.3569	7.65722
D008790	metoprolol	1825	261945	64530	11109731	0.006919	0.000161	263770	1.19948	1.14477	1.25681	7.6364
C045693	flomoxef	18	494	66337	11371182	0.035156	0.008139	512	6.2459	3.90222	9.9972	7.63336
D028041	Centella	8	81	66347	11371595	0.089888	0.030318	89	16.928	8.187	35.0014	7.63302
C102254	itopride	21	669	66334	11371007	0.030435	0.00654	690	5.38091	3.48484	8.30862	7.59239
C006069	mequitazine	18	503	66337	11371173	0.034549	0.008001	521	6.13414	3.83297	9.81687	7.5605
C103998	epoetin beta	49	2851	66306	11368825	0.016897	0.002393	2900	2.94687	2.22164	3.90885	7.49829
D006830	hydralazine	213	21819	66142	11349857	0.009668	0.000659	22032	1.67517	1.46337	1.91761	7.48102
D000069444	omalizumab	311	34832	66044	11336844	0.00885	0.0005	35143	1.53264	1.37039	1.7141	7.47918
C031621	ferrous fumarate	99	8001	66256	11363675	0.012222	0.001221	8100	2.12219	1.74037	2.58778	7.43537
D016756	intravenous immunoglobulin	423	50478	65932	11321198	0.00831	0.000402	50901	1.43891	1.3072	1.5839	7.42917
D064412	levosalbutamol	131	11701	66224	11359975	0.011072	0.000962	11832	1.92048	1.61641	2.28176	7.42032
D002974	clemastine	55	3464	66300	11368212	0.015629	0.002091	3519	2.72247	2.0856	3.55383	7.36632
C040972	saw palmetto extract	69	4842	66286	11366834	0.01405	0.00168	4911	2.44367	1.92658	3.09954	7.36584
D027523	Lavandula	8	91	66347	11371585	0.080808	0.027391	99	15.0677	7.31358	31.0432	7.35534
C013216	potassium phosphate	41	2213	66314	11369463	0.01819	0.002815	2254	3.17641	2.33202	4.32655	7.33058
C015019	enocitabine	6	42	66349	11371634	0.125	0.047735	48	24.4845	10.4082	57.5979	7.32733
D019357	potassium citrate	70	4979	66285	11366697	0.013864	0.001646	5049	2.41088	1.90401	3.05268	7.30749
C068874	raltitrexed	13	281	66342	11371395	0.044218	0.01199	294	7.9298	4.54732	13.8283	7.29814
D009113	muramidase	15	380	66340	11371296	0.037975	0.009617	395	6.76616	4.03867	11.3356	7.26213
C116926	rofecoxib	379	44702	65976	11326974	0.008407	0.00043	45081	1.45559	1.31524	1.61092	7.25698
C073028	suplatast	10	161	66345	11371515	0.05848	0.017944	171	10.6459	5.62021	20.1658	7.25685
D004164	bisphosphonate	20	662	66335	11371014	0.029326	0.006461	682	5.17879	3.31901	8.08069	7.24504
Z999	unspecified ingredient	651	84007	65704	11287669	0.00769	0.0003	84658	1.33131	1.23203	1.43858	7.23748
C417083	peginterferon alfa-2b	216	22595	66139	11349081	0.009469	0.000641	22811	1.64038	1.43435	1.876	7.22766
D002981	clindamycin	231	24567	66124	11347109	0.009315	0.00061	24798	1.61356	1.41716	1.83718	7.22522
D003078	colchicine	172	16983	66183	11354693	0.010026	0.000761	17155	1.73757	1.49495	2.01957	7.2001
C030949	dexamethasone valerate	7	69	66348	11371607	0.092105	0.033171	76	17.3877	7.99045	37.8368	7.19894
D011736	pyridoxine	94	7647	66261	11364029	0.012143	0.001245	7741	2.1082	1.71995	2.58409	7.18202
D000077526	tropisetron	26	1073	66329	11370603	0.023658	0.004584	1099	4.15388	2.81497	6.12963	7.17343
C055267	tandospirone	14	341	66341	11371335	0.039437	0.01033	355	7.03725	4.12343	12.0101	7.15465
D000077769	rilmenidine	49	2999	66306	11368677	0.016076	0.002278	3048	2.80141	2.11222	3.71547	7.15005
C098310	bofu-tsusho-san	7	71	66348	11371605	0.089744	0.032362	78	16.8979	7.77321	36.7339	7.13617
C076246	sitafloxacin	9	132	66346	11371544	0.06383	0.020586	141	11.6862	5.94843	22.9586	7.13551
D007372	interferon	80	6150	66275	11365526	0.012841	0.001426	6230	2.23077	1.789	2.78162	7.12591
D003348	cortisone	132	12146	66223	11359530	0.010751	0.000931	12278	1.8642	1.5701	2.21338	7.11017
D000069439	dasatinib	202	20976	66153	11350700	0.009538	0.000668	21178	1.65235	1.43824	1.89833	7.09267
C504422	flurbiprofen axetil	18	566	66337	11371110	0.030822	0.007152	584	5.45134	3.40939	8.71624	7.08224
C005370	tramazoline	6	48	66349	11371628	0.111111	0.042767	54	21.4239	9.16844	50.0612	7.07689
D000077330	saline solution	135	12546	66220	11359130	0.010646	0.000911	12681	1.8458	1.5576	2.18732	7.07621
C025034	doxifluridine	13	304	66342	11371372	0.041009	0.011138	317	7.32983	4.20718	12.7702	7.03261
D000255	adenosine triphosphate	18	579	66337	11371097	0.030151	0.006999	597	5.32894	3.33338	8.51915	6.98982
C000589651	ribociclib	63	4455	66292	11367221	0.013944	0.001745	4518	2.42486	1.89076	3.10982	6.97812
C013294	prosultiamine	7	77	66348	11371599	0.083333	0.030156	84	15.5812	7.18702	33.7795	6.95576
C031986	arbekacin	12	267	66343	11371409	0.043011	0.012146	279	7.70352	4.31997	13.7372	6.91821
D024502	alpha-tocopherol	272	30625	66083	11341051	0.008803	0.000531	30897	1.52425	1.35241	1.71792	6.90678
C023724	prednisolone valerate acetate	10	182	66345	11371494	0.052083	0.016036	192	9.41755	4.98246	17.8005	6.904
Z001	multivitamin	2377	354225	63978	11017451	0.006666	0.000136	356602	1.15558	1.10907	1.20404	6.89965
D065347	hypromellose	38	2109	66317	11369567	0.017699	0.002846	2147	3.08906	2.24111	4.25784	6.88888
D010837	vitamin K1	76	5882	66279	11365794	0.012756	0.001454	5958	2.21571	1.7668	2.77868	6.88734
D008466	mechlorethamine	38	2114	66317	11369562	0.017658	0.002839	2152	3.08175	2.23582	4.24774	6.87456
C107057	faropenem	9	147	66346	11371529	0.057692	0.018668	156	10.4937	5.35321	20.5705	6.84544
D029789	Ephedra	10	187	66345	11371489	0.050761	0.015639	197	9.16574	4.85138	17.3169	6.82532
C527517	ofatumumab	45	2766	66310	11368910	0.016009	0.002367	2811	2.78933	2.07748	3.7451	6.8237
D017671	platinum compound	12	276	66343	11371400	0.041667	0.011775	288	7.45231	4.18079	13.2838	6.81064
D000584	amiloride	90	7497	66265	11364179	0.011862	0.001243	7587	2.05877	1.67219	2.53474	6.8052
D000077613	etoricoxib	66	4873	66289	11366803	0.013363	0.001634	4939	2.32244	1.82141	2.96129	6.79621
C013486	diflucortolone valerate	16	488	66339	11371188	0.031746	0.00781	504	5.62001	3.41544	9.24756	6.79404
D000077525	cefdinir	76	5949	66279	11365727	0.012614	0.001438	6025	2.19074	1.74692	2.74732	6.78972
C531377	rilonacept	7	83	66348	11371593	0.077778	0.028231	90	14.4548	6.68305	31.2645	6.78616
C016927	isepamicin	10	193	66345	11371483	0.049261	0.015189	203	8.88079	4.70292	16.7701	6.73334
C422802	ibritumomab tiuxetan	28	1336	66327	11370340	0.020528	0.003839	1364	3.59281	2.47092	5.22409	6.69628
D001539	bendroflumethiazide	125	11749	66230	11359927	0.010527	0.000937	11874	1.82486	1.52974	2.17691	6.68325
C001671	magnesium trisilicate	102	8989	66253	11362687	0.01122	0.001105	9091	1.9461	1.60081	2.36586	6.68156
C059539	midostaurin	28	1341	66327	11370335	0.020453	0.003826	1369	3.57942	2.46174	5.20453	6.67697
D001621	betahistine	69	5288	66286	11366388	0.01288	0.001541	5357	2.23748	1.76427	2.83761	6.64307
D016853	muromonab-CD3	13	342	66342	11371334	0.03662	0.009969	355	6.51539	3.74444	11.3369	6.63189
D016178	granulocyte-macrophage colony-stimulating factor	15	453	66340	11371223	0.032051	0.008142	468	5.67577	3.39319	9.49384	6.61493
D000966	antimony potassium tartrate	7	90	66348	11371586	0.072165	0.026273	97	13.3306	6.17767	28.7655	6.60044
D009067	mouthwash	54	3763	66301	11367913	0.014147	0.001912	3817	2.46048	1.88065	3.21908	6.56663
C410216	Folfox protocol	15	459	66340	11371217	0.031646	0.008041	474	5.60157	3.34919	9.36872	6.56617
C028815	salmon calcitonin	53	3674	66302	11368002	0.014221	0.001939	3727	2.4734	1.88575	3.24418	6.54318
C000590786	lorlatinib	17	584	66338	11371092	0.028286	0.006763	601	4.98972	3.08046	8.08232	6.53217
D015376	nimustine	8	128	66347	11371548	0.058824	0.020176	136	10.7122	5.24382	21.8831	6.50665
D007328	insulin	472	60038	65883	11311638	0.0078	0.000358	60510	1.3498	1.23252	1.47823	6.4681
C030312	polycarbophil	46	3017	66309	11368659	0.015018	0.002198	3063	2.61408	1.95352	3.49801	6.46589
C001584	benfluorex	14	415	66341	11371261	0.032634	0.008578	429	5.78238	3.39453	9.84993	6.45723
D011398	promethazine	356	43336	65999	11328340	0.008148	0.00043	43692	1.41004	1.27002	1.56549	6.43955
C024523	arotinolol	13	362	66342	11371314	0.034667	0.009447	375	6.15541	3.53954	10.7045	6.43729
D013947	thymosin	6	67	66349	11371609	0.082192	0.032146	73	15.3484	6.65755	35.3845	6.40851
Z019	hemorrhoid preparation	32	1751	66323	11369925	0.017947	0.003144	1783	3.13298	2.2084	4.44465	6.40028
C003468	tiaramide	8	134	66347	11371542	0.056338	0.019349	142	10.2325	5.01374	20.8836	6.38937
D000077595	famciclovir	45	2961	66310	11368715	0.01497	0.002215	3006	2.60559	1.94094	3.49786	6.37377
D000077430	nabumetone	87	7509	66268	11364167	0.011453	0.001221	7596	1.98688	1.60814	2.45481	6.36291
D000069583	pregabalin	1249	178950	65106	11192726	0.006931	0.000195	180199	1.1999	1.13435	1.26925	6.35758
C541220	canakinumab	75	6167	66280	11365509	0.012015	0.001379	6242	2.08542	1.66055	2.619	6.32312
D061386	human insulin	723	98133	65632	11273543	0.007314	0.000271	98856	1.26552	1.17576	1.36212	6.27416
D000068219	Prunus armeniaca	6	72	66349	11371604	0.076923	0.030172	78	14.2826	6.21002	32.8488	6.2575
D004998	ethiodized oil	21	906	66334	11370770	0.022654	0.004887	927	3.97324	2.57765	6.12442	6.24905
C012755	elcatonin	13	383	66342	11371293	0.032828	0.008954	396	5.8179	3.34722	10.1122	6.24347
D001599	berberine	12	330	66343	11371346	0.035088	0.00995	342	6.23281	3.50356	11.0882	6.22596
C053267	cefpodoxime proxetil	28	1465	66327	11370211	0.018754	0.003511	1493	3.27641	2.25408	4.76242	6.21923
D018380	hematopoietic stem cell transplantation	9	185	66346	11371491	0.046392	0.015101	194	8.33822	4.27067	16.2799	6.21281
C002942	calcium carbasalate	30	1644	66325	11370032	0.017921	0.003242	1674	3.12827	2.17995	4.48911	6.18905
D006852	hydrochlorothiazide	1651	243336	64704	11128340	0.006739	0.000165	244987	1.16692	1.1111	1.22554	6.17291
D005050	etretinate	10	235	66345	11371441	0.040816	0.012641	245	7.29356	3.87323	13.7343	6.1534
D018723	bethanechol	28	1485	66327	11370191	0.018506	0.003465	1513	3.23228	2.22383	4.69805	6.14893
D001971	bromocriptine	37	2294	66318	11369382	0.015873	0.002589	2331	2.76512	1.99807	3.82662	6.13569
D008788	metolazone	101	9372	66254	11362304	0.010662	0.001055	9473	1.84818	1.51888	2.24886	6.13498
D019808	losartan	969	136436	65386	11235240	0.007052	0.000226	137405	1.22037	1.14511	1.30058	6.13237
C018176	bunazosin	8	149	66347	11371527	0.050955	0.01755	157	9.2024	4.51813	18.7432	6.11521
C560077	trametinib	114	11008	66241	11360668	0.01025	0.000955	11122	1.77612	1.47662	2.13638	6.09654
C007288	dexpanthenol	34	2033	66321	11369643	0.016449	0.002798	2067	2.86706	2.04269	4.02414	6.08941
D012968	etidronic acid	24	1174	66331	11370502	0.020033	0.004048	1198	3.50434	2.33913	5.24999	6.0804
D009567	nitrazepam	57	4360	66298	11367316	0.012905	0.001698	4417	2.24154	1.7259	2.91122	6.05191
D005905	glyburide	292	35120	66063	11336556	0.008246	0.000481	35412	1.42676	1.27122	1.60133	6.03481
C119379	lestaurtinib	9	198	66346	11371478	0.043478	0.014174	207	7.79075	3.99434	15.1955	6.02304
C445659	bilastine	21	955	66334	11370721	0.021516	0.004644	976	3.76936	2.446	5.8087	6.01394
D003091	colistin	45	3133	66310	11368543	0.01416	0.002096	3178	2.46251	1.83457	3.30538	6.00033
D000068677	sildenafil	660	89631	65695	11282045	0.00731	0.000283	90291	1.26456	1.1709	1.36572	5.9783
Z010	antitussive and expectorant combination	228	26270	66127	11345406	0.008604	0.000567	26498	1.48907	1.30678	1.6968	5.97581
D008376	maprotiline	19	815	66336	11370861	0.022782	0.005167	834	3.99613	2.53552	6.29816	5.96848
D011441	propylthiouracil	27	1457	66328	11370219	0.018194	0.003469	1484	3.1767	2.17078	4.64876	5.94985
D010885	pipobroman	7	119	66348	11371557	0.055556	0.020406	126	10.0819	4.70402	21.6081	5.94111
D008981	molsidomine	38	2478	66317	11369198	0.015103	0.002432	2516	2.62898	1.90813	3.62216	5.91165
D003609	dactinomycin	39	2580	66316	11369096	0.014891	0.002367	2619	2.59151	1.88878	3.55568	5.90057
D010862	pilocarpine	48	3498	66307	11368178	0.013536	0.001941	3546	2.35263	1.76932	3.12824	5.88493
D001853	bone marrow	4	30	66351	11371646	0.117647	0.055255	34	22.8515	8.05022	64.8667	5.87824
D019141	respiratory system agent	16	627	66339	11371049	0.024883	0.006143	643	4.37405	2.66291	7.18476	5.82817
D013408	sulbenicillin	3	12	66352	11371664	0.2	0.10328	15	42.846	12.0904	151.837	5.82116
D004206	disopyramide	26	1412	66329	11370264	0.018081	0.003514	1438	3.1565	2.14144	4.65271	5.80679
D011112	polymyxin B	49	3650	66306	11368026	0.013247	0.00188	3699	2.30163	1.7361	3.05138	5.79442
C546027	elotuzumab	40	2728	66315	11368948	0.014451	0.002268	2768	2.51376	1.83955	3.43508	5.78585
C049051	ferric pyrophosphate	11	320	66344	11371356	0.033233	0.009852	331	5.89187	3.23003	10.7473	5.78324
C051883	maxacalcitol	17	705	66338	11370971	0.023546	0.005643	722	4.13328	2.55472	6.68723	5.78096
C025130	quazepam	17	707	66338	11370969	0.023481	0.005628	724	4.12159	2.54754	6.6682	5.76961
D018029	Rho(D) immune globulin	29	1693	66326	11369983	0.016841	0.003101	1722	2.93641	2.03408	4.23903	5.75054
D002738	chloroquine	34	2159	66321	11369517	0.015504	0.002638	2193	2.69971	1.92377	3.78863	5.74445
D013693	temazepam	243	28782	66112	11342894	0.008372	0.000535	29025	1.44853	1.27642	1.64386	5.7416
D011718	pyrazinamide	77	6846	66278	11364830	0.011122	0.00126	6923	1.92862	1.54043	2.41464	5.728
C524865	carfilzomib	130	13456	66225	11358220	0.009569	0.000835	13586	1.65697	1.39388	1.96972	5.7246
D004176	dipyridamole	107	10519	66248	11361157	0.01007	0.000969	10626	1.74445	1.44173	2.11073	5.72222
D000628	aminophylline	33	2074	66322	11369602	0.015662	0.002705	2107	2.72768	1.93377	3.84753	5.71765
D010076	oxazepam	158	17185	66197	11354491	0.00911	0.000721	17343	1.57702	1.34811	1.84479	5.69309
C012293	tranilast	8	176	66347	11371500	0.043478	0.015034	184	7.79065	3.83567	15.8236	5.67859
C026784	acemetacin	12	390	66343	11371286	0.029851	0.008488	402	5.27389	2.96915	9.36764	5.67288
D005780	gelatin	15	585	66340	11371091	0.025	0.006374	600	4.39503	2.63241	7.33787	5.6611
D002506	cephalexin	198	22678	66157	11348998	0.008655	0.000612	22876	1.49776	1.30195	1.72302	5.65129
C515074	deforolimus	4	35	66351	11371641	0.102564	0.048581	39	19.587	6.9612	55.1126	5.63621
D004111	dimenhydrinate	63	5307	66292	11366369	0.011732	0.001469	5370	2.03541	1.58753	2.60964	5.60515
D014988	xipamide	28	1652	66327	11370024	0.016667	0.003123	1680	2.90549	1.99969	4.22158	5.59553
D011206	povidone-iodine	49	3762	66306	11367914	0.012858	0.001825	3811	2.23308	1.68449	2.96034	5.58537
C015808	difluprednate	40	2821	66315	11368855	0.013981	0.002195	2861	2.43087	1.77902	3.32156	5.57671
C477843	bicyclol	6	100	66349	11371576	0.056604	0.022445	106	10.2834	4.51171	23.4387	5.54446
D006820	hyaluronic acid	62	5236	66293	11366440	0.011703	0.001478	5298	2.03025	1.58036	2.60821	5.54074
C520704	tremelimumab	9	235	66346	11371441	0.036885	0.012066	244	6.5641	3.37315	12.7737	5.5394
C012655	nimesulide	34	2240	66321	11369436	0.014952	0.002545	2274	2.60207	1.85437	3.65126	5.53293
D015125	oxyquinoline	5	66	66350	11371610	0.070423	0.030365	71	12.984	5.23071	32.2295	5.52691
D011342	procainamide	10	291	66345	11371385	0.033223	0.01033	301	5.88996	3.13565	11.0636	5.51317
C493483	Mao-to	5	67	66350	11371609	0.069444	0.029959	72	12.7902	5.15511	31.7333	5.49738
C055603	temocapril	14	542	66341	11371134	0.02518	0.006644	556	4.42742	2.60441	7.52647	5.4958
C120953	imidafenacin	11	354	66344	11371322	0.030137	0.008949	365	5.32597	2.9226	9.70574	5.4627
C015408	oxatomide	10	297	66345	11371379	0.032573	0.010131	307	5.77097	3.07295	10.8378	5.45154
C571889	asunaprevir	20	1008	66335	11370668	0.019455	0.004308	1028	3.40105	2.18458	5.29491	5.41995
C034587	CHOP protocol	9	246	66346	11371430	0.035294	0.011555	255	6.27058	3.22408	12.1958	5.40918
D053139	oseltamivir	146	15978	66209	11355698	0.009055	0.000746	16124	1.56721	1.33132	1.8449	5.39831
C027784	amezinium	13	492	66342	11371184	0.025743	0.007047	505	4.52893	2.61089	7.85601	5.37506
D002740	chlorothiazide	19	951	66336	11370725	0.019588	0.004449	970	3.42462	2.1745	5.39341	5.3122
C041707	methylephedrine	6	111	66349	11371565	0.051282	0.020392	117	9.26433	4.07401	21.0672	5.3111
D011319	primaquine	8	203	66347	11371473	0.037915	0.013148	211	6.75444	3.33233	13.6909	5.29914
C072379	repaglinide	101	10200	66254	11361476	0.009805	0.000971	10301	1.69802	1.3956	2.06598	5.29089
D014292	trimetazidine	51	4151	66304	11367525	0.012137	0.001689	4202	2.10641	1.59799	2.7766	5.28587
D013467	sulindac	36	2549	66319	11369127	0.013926	0.002305	2585	2.42115	1.74227	3.36456	5.26697
D000077784	axitinib	78	7345	66277	11364331	0.010508	0.001184	7423	1.82089	1.45658	2.27631	5.26214
C000665	cetraxate	7	158	66348	11371518	0.042424	0.015691	165	7.59332	3.56152	16.1893	5.24838
C500085	muraglitazar	3	20	66352	11371656	0.130435	0.070224	23	25.7076	7.63886	86.5154	5.24393
D017338	cladribine	30	1964	66325	11369712	0.015045	0.002726	1994	2.6185	1.82568	3.7556	5.2314
C025700	strontium chloride	10	320	66345	11371356	0.030303	0.009436	330	5.35617	2.85418	10.0514	5.22567
C007556	domiphen	4	45	66351	11371631	0.081633	0.039115	49	15.2343	5.47884	42.3601	5.21989
C000627974	cemiplimab	10	321	66345	11371355	0.030211	0.009408	331	5.33948	2.84538	10.0198	5.21621
C014477	diflorasone diacetate	10	322	66345	11371354	0.03012	0.00938	332	5.3229	2.83662	9.98837	5.20676
D005938	glucocorticoid	71	6548	66284	11365128	0.010727	0.001266	6619	1.85915	1.47128	2.34929	5.19437
C119422	mao-bushi-saishin-to	3	21	66352	11371655	0.125	0.067508	24	24.4834	7.30262	82.0852	5.18124
D002220	carbamazepine	369	48272	65986	11323404	0.007586	0.000393	48641	1.31177	1.18372	1.45366	5.17868
D001591	benzydamine	23	1327	66332	11370349	0.017037	0.003522	1350	2.97103	1.96723	4.48705	5.17666
D000069438	ezetimibe	459	61763	65896	11309913	0.007377	0.000343	62222	1.27551	1.16324	1.39863	5.17632
D010400	penicillin G	56	4795	66299	11366881	0.011544	0.001534	4851	2.00232	1.53842	2.60611	5.16348
D006634	histamine H1 antagonist	33	2290	66322	11369386	0.014206	0.002455	2323	2.47035	1.75178	3.48366	5.15684
D054709	lecithin	22	1248	66333	11370428	0.017323	0.003661	1270	3.02173	1.98222	4.60636	5.14083
C009935	prednisolone acetate	63	5632	66292	11366044	0.011062	0.001386	5695	1.9179	1.49601	2.45877	5.13789
C000425	oxazolam	6	121	66349	11371555	0.047244	0.018826	127	8.49868	3.74383	19.2924	5.11615
D000068238	lubiprostone	68	6270	66287	11365406	0.010729	0.001294	6338	1.85951	1.46407	2.36175	5.08511
C033214	Smectite	27	1727	66328	11369949	0.015393	0.00294	1754	2.67999	1.83234	3.91975	5.08183
C071542	incadronate	5	83	66350	11371593	0.056818	0.024677	88	10.3246	4.18682	25.4601	5.06951
D005690	galactose	3	23	66352	11371653	0.115385	0.062656	26	22.3544	6.71171	74.4549	5.06144
C034364	ozagrel	8	222	66347	11371454	0.034783	0.012082	230	6.17635	3.05062	12.5047	5.05914
C078456	denileukin diftitox	8	223	66347	11371453	0.034632	0.01203	231	6.14865	3.03711	12.448	5.04705
Z015	calcium supplement	717	101808	65638	11269868	0.006993	0.00026	102525	1.20921	1.12312	1.30189	5.04142
C006683	bamifylline	9	281	66346	11371395	0.031034	0.010183	290	5.48953	2.82663	10.6611	5.0283
D010653	phenylbutazone	7	173	66348	11371503	0.038889	0.01441	180	6.93493	3.25725	14.765	5.02281
D006728	hormone	34	2452	66321	11369224	0.013677	0.002329	2486	2.37705	1.69438	3.33478	5.01287
D007371	interferon-gamma	8	226	66347	11371450	0.034188	0.011879	234	6.06703	2.99728	12.2808	5.01107
D020927	dexmedetomidine	33	2350	66322	11369326	0.013848	0.002394	2383	2.40726	1.70715	3.39449	5.01024
D006919	hydroxyzine	319	41335	66036	11330341	0.007658	0.000427	41654	1.32414	1.18571	1.47874	4.9834
D011464	prostaglandin I2	137	15315	66218	11356361	0.008866	0.000754	15452	1.53415	1.29641	1.81548	4.98191
D054328	proton pump inhibitor	18	943	66337	11370733	0.01873	0.004373	961	3.27185	2.05223	5.21627	4.98105
C467894	ambrisentan	663	93673	65692	11278003	0.007028	0.000272	94336	1.21512	1.12532	1.31208	4.97428
C021137	alclometasone dipropionate	11	414	66344	11371262	0.025882	0.007702	425	4.55407	2.5023	8.28818	4.96217
D020845	selective estrogen receptor modulator	3	25	66352	11371651	0.107143	0.058451	28	20.566	6.20923	68.1183	4.94849
D000077612	anidulafungin	16	787	66339	11370889	0.019925	0.004931	803	3.48474	2.12417	5.7168	4.94299
C010634	sodium borate	6	131	66349	11371545	0.043796	0.017484	137	7.84992	3.46316	17.7933	4.93521
C059451	lornoxicam	14	633	66341	11371043	0.021638	0.00572	647	3.7909	2.23213	6.43822	4.9314
D008468	meclizine	122	13396	66233	11358280	0.009025	0.000813	13518	1.56179	1.30658	1.86685	4.89762
C024763	talipexole	3	26	66352	11371650	0.103448	0.056552	29	19.775	5.98518	65.3367	4.8944
X013	antifungal combination	14	641	66341	11371035	0.021374	0.005651	655	3.74359	2.20443	6.35741	4.88558
D013831	thiamine	81	8047	66274	11363629	0.009966	0.001102	8128	1.72594	1.38648	2.14851	4.88442
D005949	glucose oxidase	5	91	66350	11371585	0.052083	0.022678	96	9.41692	3.82737	23.1695	4.8819
C033968	alizapride	27	1797	66328	11369879	0.014803	0.002828	1824	2.57558	1.76116	3.76661	4.87844
D004492	edetic acid	5	92	66350	11371584	0.051546	0.02245	97	9.31456	3.78673	22.9118	4.85948
C472067	levocetirizine	127	14119	66228	11357557	0.008915	0.000788	14246	1.54256	1.29509	1.83733	4.85822
D008795	metronidazole	332	43565	66023	11328111	0.007563	0.000414	43897	1.30756	1.17341	1.45705	4.85552
C044237	Haemophilus influenzae type b vaccine	8	240	66347	11371436	0.032258	0.011219	248	5.71311	2.82442	11.5562	4.84884
D051523	fibroblast growth factor-7	10	363	66345	11371313	0.02681	0.008364	373	4.72167	2.51892	8.85069	4.84177
D015736	felodipine	104	11070	66251	11360606	0.009307	0.000908	11174	1.611	1.32791	1.95443	4.8365
D004642	emodin	18	982	66337	11370694	0.018	0.004204	1000	3.1419	1.97106	5.00822	4.81253
C508854	netupitant	9	303	66346	11371373	0.028846	0.009476	312	5.09094	2.62335	9.8796	4.81114
D000078305	zonisamide	92	9530	66263	11362146	0.009561	0.000992	9622	1.65533	1.34787	2.03291	4.8077
D002086	butylscopolammonium bromide	55	4922	66300	11366754	0.011051	0.001482	4977	1.91577	1.46852	2.49925	4.79274
D012974	sodium iodide	33	2443	66322	11369233	0.013328	0.002305	2476	2.3156	1.6423	3.26495	4.7901
C523468	selexipag	95	9944	66260	11361732	0.009463	0.000966	10039	1.63816	1.33827	2.00524	4.78451
D063325	tiapride	29	2038	66326	11369638	0.01403	0.002587	2067	2.43925	1.69057	3.51948	4.76707
D008713	methimazole	63	5904	66292	11365772	0.010558	0.001323	5967	1.8295	1.42714	2.34529	4.7668
D010232	paraffin	40	3215	66315	11368461	0.012289	0.001931	3255	2.13289	1.56136	2.91362	4.75976
D002969	clavulanic acid	17	910	66338	11370766	0.018339	0.004407	927	3.2021	1.9817	5.17406	4.75369
D020947	tea tree oil	5	98	66350	11371578	0.048544	0.021176	103	8.74427	3.55995	21.4785	4.72937
D016285	iloprost	88	9094	66267	11362582	0.009584	0.001017	9182	1.65923	1.34484	2.04713	4.7241
D015296	ceftizoxime	5	99	66350	11371577	0.048077	0.020977	104	8.65595	3.52476	21.2569	4.70838
C045781	cytomegalovirus-specific hyperimmune globulin	9	314	66346	11371362	0.027864	0.009158	323	4.91259	2.5323	9.5303	4.70809
C035081	dexamethasone palmitate	6	145	66349	11371531	0.039735	0.015896	151	7.09199	3.13421	16.0475	4.70196
C571806	orteronel	4	61	66351	11371615	0.061538	0.029807	65	11.2384	4.08649	30.9071	4.68729
D000077404	cidofovir	15	760	66340	11370916	0.019355	0.004949	775	3.38297	2.02923	5.6398	4.67379
C413685	entecavir	72	7098	66283	11364578	0.010042	0.001177	7170	1.73919	1.3787	2.19395	4.66977
C093448	dai-bofu-to	2	9	66353	11371667	0.181818	0.116291	11	38.0847	8.22841	176.273	4.65601
D002117	calcitriol	142	16464	66213	11355212	0.008551	0.000715	16606	1.47913	1.25368	1.7451	4.63973
D003022	clotrimazole	80	8146	66275	11363530	0.009725	0.001082	8226	1.68387	1.35088	2.09895	4.63532
D014667	vasopressin	24	1590	66331	11370086	0.01487	0.003013	1614	2.58739	1.7289	3.87216	4.62162
D011341	probucol	8	261	66347	11371415	0.02974	0.010357	269	5.25343	2.59954	10.6167	4.62146
D004365	Chinese herbal drug	13	612	66342	11371064	0.0208	0.005709	625	3.64086	2.10185	6.30677	4.61001
C047686	plaunotol	5	104	66350	11371572	0.045872	0.020038	109	8.23979	3.35879	20.2139	4.60621
C017652	opium tincture	16	860	66339	11370816	0.018265	0.004524	876	3.18892	1.94466	5.22931	4.59563
C561627	dabrafenib	97	10413	66258	11361263	0.009229	0.000933	10510	1.59729	1.30765	1.95109	4.58763
D004979	ethamsylate	9	328	66346	11371348	0.026706	0.008782	337	4.7029	2.42516	9.11991	4.5818
D025442	dihydroergocristine	8	265	66347	11371411	0.029304	0.010208	273	5.17413	2.56071	10.4548	4.58011
D008797	metyrapone	9	329	66346	11371347	0.026627	0.008757	338	4.68861	2.41786	9.09194	4.57297
C074191	prulifloxacin	4	65	66351	11371611	0.057971	0.028133	69	10.5468	3.84238	28.9496	4.57291
C489443	zotarolimus	2	10	66353	11371666	0.166667	0.107583	12	34.2763	7.50992	156.441	4.5629
C065946	ampiroxicam	4	66	66351	11371610	0.057143	0.027743	70	10.387	3.78584	28.4983	4.54527
D004115	dimethindene	23	1518	66332	11370158	0.014925	0.003089	1541	2.59716	1.72043	3.92068	4.54217
D002725	chloroform	5	108	66350	11371568	0.044248	0.019345	113	7.93461	3.23686	19.4504	4.52763
D002606	charcoal	20	1237	66335	11370439	0.015911	0.003529	1257	2.77137	1.78154	4.31116	4.52155
D012450	safflower oil	7	213	66348	11371463	0.031818	0.011833	220	5.63257	2.65287	11.9591	4.49978
D013627	talc	14	713	66341	11370963	0.019257	0.005097	727	3.36553	1.98294	5.71212	4.49642
C559147	regorafenib	67	6621	66288	11365055	0.010018	0.001218	6688	1.73495	1.3637	2.20728	4.48507
D005934	glucagon	27	1941	66328	11369735	0.01372	0.002622	1968	2.38447	1.63082	3.4864	4.48335
D008529	mefruside	4	69	66351	11371607	0.054795	0.026636	73	9.9354	3.62578	27.2251	4.46449
C015075	choline salicylate	7	217	66348	11371459	0.03125	0.011625	224	5.52875	2.60455	11.736	4.45265
D009569	nitric oxide	18	1072	66337	11370604	0.016514	0.00386	1090	2.8781	1.80621	4.5861	4.44724
C076259	nifekalant	3	36	66352	11371640	0.076923	0.042669	39	14.282	4.39804	46.3785	4.42475
C031637	phenothiazine	12	567	66343	11371109	0.020725	0.005921	579	3.62749	2.04773	6.42599	4.41674
C028665	ulinastatin	8	282	66347	11371394	0.027586	0.009618	290	4.86221	2.40783	9.81841	4.41075
C007734	flunisolide	29	2183	66326	11369493	0.01311	0.002419	2212	2.2772	1.57853	3.28511	4.40161
D000086	acetazolamide	51	4706	66304	11366970	0.010721	0.001493	4757	1.8579	1.40974	2.44854	4.39829
D031162	Achillea	6	166	66349	11371510	0.034884	0.013991	172	6.1948	2.74334	13.9886	4.38836
D008710	methenolone	7	223	66348	11371453	0.030435	0.011327	230	5.37999	2.53527	11.4166	4.38347
D003707	demeclocycline	8	286	66347	11371390	0.027211	0.009489	294	4.7942	2.37447	9.67977	4.37231
D002164	camphor	20	1280	66335	11370396	0.015385	0.003414	1300	2.67826	1.72189	4.16582	4.37113
D003484	cyanamide	3	38	66352	11371638	0.073171	0.04067	41	13.5303	4.17652	43.8328	4.34358
D015021	yttrium radioisotope	6	170	66349	11371506	0.034091	0.013678	176	6.04903	2.67968	13.6549	4.33284
D013982	ticarcillin	12	584	66343	11371092	0.020134	0.005753	596	3.52189	1.98846	6.23785	4.31678
D000069463	olive oil	8	292	66347	11371384	0.026667	0.009302	300	4.69569	2.32614	9.479	4.3156
D015742	propofol	171	21047	66184	11350629	0.008059	0.000614	21218	1.39339	1.19848	1.62	4.31499
D006569	hesperidin	32	2547	66323	11369129	0.012408	0.00218	2579	2.15369	1.5196	3.05238	4.31181
D004400	dyphylline	7	230	66348	11371446	0.029536	0.010997	237	5.21625	2.45896	11.0653	4.30495
D000068538	dutasteride	147	17643	66208	11354033	0.008263	0.000679	17790	1.42884	1.21453	1.68098	4.30408
C121345	desloratadine	100	11132	66255	11360544	0.008903	0.000886	11232	1.54031	1.26485	1.87575	4.29731
D004087	dihydroergotamine	20	1306	66335	11370370	0.015083	0.003347	1326	2.62494	1.68772	4.0826	4.28255
D015636	magnesium chloride	29	2239	66326	11369437	0.012787	0.002359	2268	2.22024	1.53914	3.20274	4.2668
D008320	maltose	3	40	66352	11371636	0.069767	0.03885	43	12.8538	3.97624	41.5516	4.26586
C546918	laninamivir	3	40	66352	11371636	0.069767	0.03885	43	12.8538	3.97624	41.5516	4.26586
D007987	gonadotropin-releasing hormone	11	514	66344	11371162	0.020952	0.006251	525	3.66803	2.0185	6.66557	4.26472
D012822	silicon dioxide	19	1219	66336	11370457	0.015347	0.003494	1238	2.67164	1.69806	4.20344	4.24986
D014673	vecuronium bromide	30	2357	66325	11369319	0.012568	0.00228	2387	2.18182	1.52191	3.12788	4.24522
C033069	methyl salicylate	7	236	66348	11371440	0.028807	0.01073	243	5.08363	2.39712	10.7809	4.23942
D019788	fluorodeoxyglucose F18	5	124	66350	11371552	0.03876	0.016995	129	6.91078	2.82643	16.8973	4.23775
D000077559	sodium citrate	16	943	66339	11370733	0.016684	0.004136	959	2.90822	1.77419	4.76711	4.23389
C033244	methenolone acetate	8	301	66347	11371375	0.02589	0.009034	309	4.55528	2.25722	9.19299	4.23258
D001285	atropine	164	20175	66191	11351501	0.008063	0.000627	20339	1.39407	1.19526	1.62594	4.23218
D008194	lymecycline	12	599	66343	11371077	0.01964	0.005614	611	3.43369	1.93894	6.08075	4.23089
D004975	acrinol	2	14	66353	11371662	0.125	0.08268	16	24.483	5.56413	107.729	4.23048
C032688	boric acid	6	178	66349	11371498	0.032609	0.013094	184	5.77716	2.56084	13.0331	4.22538
D004872	ergocalciferol	294	39363	66061	11332313	0.007414	0.000431	39657	1.28125	1.14207	1.43738	4.2243
D003676	deferoxamine	25	1835	66330	11369841	0.013441	0.00267	1860	2.33533	1.57368	3.46561	4.21138
C579707	fosaprepitant	23	1634	66332	11370042	0.013881	0.002874	1657	2.41276	1.59863	3.64151	4.1939
D012967	sodium dodecyl sulfate	6	181	66349	11371495	0.032086	0.012887	187	5.68141	2.51895	12.8142	4.18624
D002217	carbachol	11	527	66344	11371149	0.020446	0.006101	538	3.57754	1.96901	6.50013	4.18384
D007612	kanamycin	11	528	66344	11371148	0.020408	0.00609	539	3.57077	1.9653	6.48775	4.1777
D009553	nimodipine	15	870	66340	11370806	0.016949	0.004339	885	2.95521	1.77375	4.9236	4.16046
C501844	dimethicone	114	13215	66241	11358461	0.008553	0.000798	13329	1.47921	1.22997	1.77896	4.15869
D003374	coumarin	5	129	66350	11371547	0.037313	0.016373	134	6.64292	2.7187	16.2314	4.15421
D019287	zinc sulfate	25	1861	66330	11369815	0.013256	0.002633	1886	2.3027	1.55175	3.41706	4.1419
D004643	emollient	8	312	66347	11371364	0.025	0.008728	320	4.39467	2.17833	8.86603	4.13427
D002191	canrenoic acid	39	3436	66316	11368240	0.011223	0.001787	3475	1.94575	1.41896	2.6681	4.13236
D015767	mefloquine	20	1352	66335	11370324	0.014577	0.003236	1372	2.53562	1.63047	3.94324	4.12998
D005290	ferric compound	34	2858	66321	11368818	0.011757	0.002004	2892	2.0393	1.4541	2.86	4.12962
D011134	polysaccharide	34	2858	66321	11368818	0.011757	0.002004	2892	2.0393	1.4541	2.86	4.12962
D002743	chlorphenesin	5	131	66350	11371545	0.036765	0.016137	136	6.5415	2.67788	15.9795	4.12163
D016305	thymopentin	3	44	66352	11371632	0.06383	0.035657	47	11.6852	3.62826	37.6337	4.11972
Z006	human serum	24	1769	66331	11369907	0.013385	0.002714	1793	2.32554	1.5544	3.47924	4.106
D005422	flavoxate	12	623	66343	11371053	0.018898	0.005403	635	3.3014	1.86465	5.84523	4.0977
D000932	antiemetics	18	1167	66337	11370509	0.01519	0.003553	1185	2.64378	1.65968	4.21141	4.09274
C000589253	copanlisib	5	133	66350	11371543	0.036232	0.015907	138	6.44313	2.63826	15.7354	4.08951
C575974	tabalumab	2	16	66353	11371660	0.111111	0.074074	18	21.4227	4.92552	93.174	4.08588
C550258	alisertib	4	85	66351	11371591	0.044944	0.021961	89	8.06519	2.95866	21.9854	4.0801
C005865	troxerutin	12	627	66343	11371049	0.018779	0.00537	639	3.28034	1.85281	5.80774	4.07599
C522181	apixaban	616	89588	65739	11282088	0.006829	0.000274	90204	1.18004	1.08974	1.27783	4.07575
D009568	nitrendipine	24	1784	66331	11369892	0.013274	0.002692	1808	2.30598	1.54137	3.4499	4.06515
D010205	pantothenic acid	11	548	66344	11371128	0.019678	0.005874	559	3.44044	1.89399	6.24957	4.05717
D000527	prostaglandin E1	47	4469	66308	11367207	0.010407	0.00151	4516	1.80292	1.35244	2.40344	4.01826
C038637	balsalazide	25	1909	66330	11369767	0.012927	0.002569	1934	2.24479	1.51283	3.33091	4.01609
D004308	dothiepin	24	1803	66331	11369873	0.013136	0.002664	1827	2.28168	1.52516	3.41344	4.01387
D003545	cysteine	10	476	66345	11371200	0.020576	0.006439	486	3.60073	1.92477	6.73601	4.00912
D002212	Capsicum	6	196	66349	11371480	0.029703	0.011945	202	5.2466	2.3285	11.8217	3.99929
C078007	methylprednisolone aceponate	8	330	66347	11371346	0.023669	0.008269	338	4.15496	2.0605	8.37841	3.98034
D011222	prazepam	34	2935	66321	11368741	0.011452	0.001953	2969	1.98578	1.41602	2.78481	3.97613
C500026	palbociclib	276	37230	66079	11334446	0.007359	0.000441	37506	1.27161	1.12932	1.43182	3.96887
D008012	lidocaine	372	51896	65983	11319780	0.007117	0.000368	52268	1.22975	1.11019	1.36217	3.96338
C002125	etifoxine	10	484	66345	11371192	0.020243	0.006336	494	3.54122	1.89316	6.62396	3.95763
C527969	necitumumab	7	265	66348	11371411	0.025735	0.009601	272	4.52729	2.13732	9.58974	3.94346
D064705	racepinephrine	4	93	66351	11371583	0.041237	0.020189	97	7.37141	2.7094	20.0553	3.91186
C054368	fotemustine	6	204	66349	11371472	0.028571	0.011496	210	5.04085	2.23824	11.3527	3.90504
D013012	sorbitol	13	748	66342	11370928	0.017083	0.004697	761	2.97885	1.72147	5.15466	3.90146
D013941	thymine	2	19	66353	11371657	0.095238	0.064056	21	18.0401	4.20187	77.4526	3.89103
C571386	benralizumab	30	2522	66325	11369154	0.011755	0.002134	2552	2.03905	1.42253	2.92277	3.87855
D006143	guanabenz	5	147	66350	11371529	0.032895	0.014467	152	5.82949	2.39067	14.2148	3.87651
C072774	lanoconazole	4	95	66351	11371581	0.040404	0.01979	99	7.21622	2.65351	19.6245	3.87188
D014357	trypsin	6	207	66349	11371469	0.028169	0.011337	213	4.96779	2.20617	11.1863	3.8706
D003009	clorazepate dipotassium	60	6230	66295	11365446	0.009539	0.001226	6290	1.65108	1.28026	2.12931	3.86376
D001310	auranofin	6	208	66349	11371468	0.028037	0.011285	214	4.9439	2.19569	11.1319	3.85923
D003892	deslanoside	4	96	66351	11371580	0.04	0.019596	100	7.14105	2.62642	19.416	3.85217
C005709	raubasine	4	96	66351	11371580	0.04	0.019596	100	7.14105	2.62642	19.416	3.85217
D001545	benserazide	83	9316	66272	11362360	0.008831	0.000965	9399	1.52752	1.23049	1.89624	3.84012
C532162	pictilisib	2	20	66353	11371656	0.090909	0.061291	22	17.1381	4.00567	73.3249	3.83116
D004999	amifostine	13	763	66342	11370913	0.016753	0.004607	776	2.92029	1.68778	5.05285	3.83113
C015454	pitofenone	3	53	66352	11371623	0.053571	0.03009	56	9.70094	3.03134	31.0451	3.82865
D005682	gadolinium	22	1663	66333	11370013	0.013056	0.002765	1685	2.26757	1.48886	3.45357	3.81432
C034635	fludrocortisone acetate	36	3265	66319	11368411	0.010906	0.001808	3301	1.89008	1.3608	2.62524	3.79782
D001533	belladonna alkaloid	22	1669	66333	11370007	0.01301	0.002756	1691	2.25942	1.48353	3.44112	3.79763
D000894	nonsteroidal antiinflammatory drug	39	3627	66316	11368049	0.010638	0.001694	3666	1.84325	1.34434	2.52732	3.79753
D000077602	tolvaptan	59	6155	66296	11365521	0.009495	0.00123	6214	1.64333	1.27153	2.12385	3.7956
C051409	pegademase	4	99	66351	11371577	0.038835	0.019037	103	6.92465	2.54838	18.8162	3.79417
C062127	nadifloxacin	5	153	66350	11371523	0.031646	0.013927	158	5.60088	2.29824	13.6495	3.79099
D013311	streptozocin	5	153	66350	11371523	0.031646	0.013927	158	5.60088	2.29824	13.6495	3.79099
D005578	fosfomycin	26	2112	66329	11369564	0.012161	0.00237	2138	2.11018	1.43326	3.10681	3.78385
C585539	alpelisib	14	867	66341	11370809	0.015891	0.004213	881	2.76769	1.63218	4.6932	3.77828
D002809	chondroitin sulfate	132	16269	66223	11355407	0.008048	0.000698	16401	1.39126	1.17204	1.65147	3.77474
D013442	sulfinpyrazone	2	21	66353	11371655	0.086957	0.058753	23	16.322	3.82696	69.6136	3.77355
D000183	deproteinized calf blood serum	3	55	66352	11371621	0.051724	0.02908	58	9.34818	2.92442	29.8823	3.76991
D009892	opium	10	521	66345	11371155	0.018832	0.005899	531	3.28972	1.7595	6.15075	3.72974
D005437	flucytosine	12	695	66343	11370981	0.016973	0.004858	707	2.95937	1.6724	5.23672	3.7261
D000657	amoxapine	12	696	66343	11370980	0.016949	0.004851	708	2.95512	1.67001	5.22915	3.72121
D020105	milrinone	23	1807	66332	11369869	0.012568	0.002604	1830	2.18174	1.44595	3.29192	3.7171
C406530	miriplatin	3	57	66352	11371619	0.05	0.028137	60	9.02017	2.82479	28.8034	3.71304
C047766	bambuterol	7	291	66348	11371385	0.02349	0.008773	298	4.12278	1.94804	8.72537	3.70331
D015784	betaxolol	26	2149	66329	11369527	0.011954	0.00233	2175	2.07384	1.40864	3.05318	3.69623
C041226	terazosin	103	12255	66252	11359421	0.008335	0.000818	12358	1.44106	1.18684	1.74973	3.68982
C413220	toki-shakuyaku-san	3	58	66352	11371618	0.04918	0.027687	61	8.86465	2.77748	28.2926	3.68527
D004145	diosmin	33	2971	66322	11368705	0.010985	0.001902	3004	1.90399	1.35092	2.68349	3.67794
D008130	lomustine	21	1606	66334	11370070	0.012907	0.002798	1627	2.2413	1.45717	3.4474	3.67388
C019179	sodium feredetate	7	295	66348	11371381	0.023179	0.008659	302	4.06688	1.92185	8.60603	3.6682
D016173	macrophage colony-stimulating factor	2	23	66353	11371653	0.08	0.054259	25	14.9027	3.51343	63.212	3.6645
D000930	antidiarrheals	6	226	66349	11371450	0.025862	0.010421	232	4.55014	2.02264	10.236	3.66289
D010118	oxytetracycline	11	622	66344	11371054	0.017378	0.005194	633	3.03111	1.66982	5.50217	3.6455
C418863	pralatrexate	8	374	66347	11371302	0.020942	0.007326	382	3.66613	1.81986	7.38546	3.63561
D005778	gefarnate	3	60	66352	11371616	0.047619	0.02683	63	8.56916	2.68745	27.3235	3.63099
D000077205	pioglitazone	308	42907	66047	11328769	0.007127	0.000405	43215	1.23127	1.10043	1.37766	3.62968
D017374	paroxetine	580	85497	65775	11286179	0.006738	0.000279	86077	1.16403	1.07237	1.26352	3.6296
C059240	cevimeline	23	1843	66332	11369833	0.012326	0.002554	1866	2.13911	1.41778	3.22745	3.62354
D000077550	ivabradine	51	5255	66304	11366421	0.009612	0.001339	5306	1.66372	1.2626	2.19229	3.61651
D003366	cosyntropin	7	301	66348	11371375	0.022727	0.008492	308	3.98581	1.88387	8.43302	3.61639
C549035	mogamulizumab	8	379	66347	11371297	0.020672	0.007233	387	3.61776	1.79602	7.28732	3.59894
C010969	gliquidone	8	382	66347	11371294	0.020513	0.007178	390	3.58934	1.78201	7.22968	3.57717
D011739	pyrimethamine	19	1428	66336	11370248	0.013131	0.002993	1447	2.28058	1.45024	3.58634	3.56943
C000626284	tisagenlecleucel	16	1118	66339	11370558	0.014109	0.003502	1134	2.45296	1.49742	4.01826	3.56335
D012715	sesame oil	2	25	66353	11371651	0.074074	0.050401	27	13.7105	3.24736	57.8863	3.56282
C551661	tivantinib	2	25	66353	11371651	0.074074	0.050401	27	13.7105	3.24736	57.8863	3.56282
D013874	thiopental	24	1979	66331	11369697	0.011982	0.002431	2003	2.07873	1.38983	3.10909	3.56268
D056604	grape seed extract	15	1019	66340	11370657	0.014507	0.003718	1034	2.52306	1.51533	4.20094	3.55784
Y008	potassium aspartate	10	551	66345	11371125	0.017825	0.005586	561	3.1106	1.66423	5.81399	3.55621
D004060	diflucortolone	5	171	66350	11371505	0.028409	0.012523	176	5.01131	2.05938	12.1946	3.55217
C040738	cefuroxime axetil	52	5436	66303	11366240	0.009475	0.001308	5488	1.63986	1.24783	2.15506	3.54838
D002594	cetylpyridinium	11	641	66344	11371035	0.016871	0.005044	652	2.94126	1.62057	5.33825	3.5475
D005283	fentanyl	922	140647	65433	11231029	0.006513	0.000214	141569	1.12518	1.05415	1.20101	3.54481
C050739	interferon alfacon-1	13	829	66342	11370847	0.015439	0.004249	842	2.68778	1.55396	4.64885	3.53689
D016666	fluvoxamine	55	5839	66300	11365837	0.009332	0.001252	5894	1.61478	1.23808	2.10609	3.53573
D001205	ascorbic acid	471	68618	65884	11303058	0.006817	0.000313	69089	1.1776	1.07523	1.28972	3.52328
D015532	rehydration solution	10	557	66345	11371119	0.017637	0.005528	567	3.07709	1.6464	5.75101	3.5226
C043482	moxonidine	38	3668	66317	11368008	0.010254	0.001655	3706	1.77588	1.28996	2.44485	3.521
C112528	luliconazole	5	174	66350	11371502	0.027933	0.012316	179	4.9249	2.02431	11.9817	3.5147
C578462	elpamotide	1	3	66354	11371673	0.25	0.216506	4	57.1263	5.94196	549.215	3.50328
C001343	hexapropymate	1	3	66354	11371673	0.25	0.216506	4	57.1263	5.94196	549.215	3.50328
D010646	phentolamine	6	243	66349	11371433	0.024096	0.009718	249	4.23181	1.88251	9.51291	3.49072
D010656	phenylephrine	49	5091	66306	11366585	0.009533	0.001355	5140	1.64995	1.2452	2.18626	3.48717
D012441	Saccharomyces cerevisiae	30	2711	66325	11368965	0.010945	0.001987	2741	1.89686	1.32353	2.71856	3.4865
C100289	oxethazaine	6	244	66349	11371432	0.024	0.00968	250	4.21446	1.87487	9.47354	3.48095
D015034	zinc oxide	15	1040	66340	11370636	0.014218	0.003645	1055	2.47211	1.48484	4.1158	3.47993
C012582	tofisopam	5	177	66350	11371499	0.027473	0.012116	182	4.84143	1.99042	11.7761	3.47784
C101584	cisatracurium	22	1789	66333	11369887	0.012148	0.002574	1811	2.10785	1.38426	3.20968	3.4756
C029797	doxofylline	6	246	66349	11371430	0.02381	0.009604	252	4.1802	1.85978	9.39578	3.46153
D015737	nisoldipine	17	1252	66338	11370424	0.013396	0.003227	1269	2.32734	1.44207	3.75606	3.45904
D013713	teniposide	8	399	66347	11371277	0.019656	0.006881	407	3.43641	1.70661	6.91952	3.4568
D003899	desoximetasone	29	2610	66326	11369066	0.010989	0.002029	2639	1.90458	1.32075	2.74648	3.44958
C010893	clobetasone butyrate	14	948	66341	11370728	0.014553	0.003861	962	2.5312	1.49324	4.29063	3.44911
C042447	heleniene	3	68	66352	11371608	0.042254	0.023874	71	7.56102	2.379	24.0306	3.42905
C029163	flutoprazepam	3	68	66352	11371608	0.042254	0.023874	71	7.56102	2.379	24.0306	3.42905
C007561	drostanolone propionate	2	28	66353	11371648	0.066667	0.045542	30	12.2415	2.91608	51.3891	3.4222
D015032	zinc	79	9204	66276	11362472	0.00851	0.000953	9283	1.47152	1.17904	1.83655	3.41682
D010472	perchlorate	6	251	66349	11371425	0.023346	0.009419	257	4.09692	1.82308	9.20684	3.41365
D000077484	vemurafenib	81	9497	66274	11362179	0.008457	0.000936	9578	1.46223	1.17484	1.81994	3.40313
D001558	benzethonium	4	122	66351	11371554	0.031746	0.015619	126	5.61917	2.07554	15.213	3.39703
D016712	mupirocin	69	7848	66286	11363828	0.008715	0.001045	7917	1.50728	1.18909	1.9106	3.3916
D005632	fructose	8	409	66347	11371267	0.019185	0.006717	417	3.35239	1.66516	6.7492	3.38829
C545764	ganitumab	2	29	66353	11371647	0.064516	0.044124	31	11.8194	2.82017	49.5352	3.37815
C008352	meprednisone	7	332	66348	11371344	0.020649	0.007724	339	3.61363	1.70932	7.6395	3.36358
C030691	gluconic acid	32	3018	66323	11368658	0.010492	0.001845	3050	1.81751	1.28283	2.57504	3.36119
C522419	catumaxomab	1	4	66354	11371672	0.2	0.178885	5	42.8447	4.78852	383.348	3.36086
C010725	fenbufen	1	4	66354	11371672	0.2	0.178885	5	42.8447	4.78852	383.348	3.36086
C064396	CVAD protocol	4	125	66351	11371551	0.031008	0.015262	129	5.48431	2.02649	14.8422	3.3505
C572941	ipragliflozin	6	258	66349	11371418	0.022727	0.009172	264	3.98577	1.77407	8.95474	3.34812
C050199	anti-digoxin antibody	5	189	66350	11371487	0.025773	0.011377	194	4.53403	1.86549	11.0199	3.3361
C473384	lumiracoxib	3	72	66352	11371604	0.04	0.022627	75	7.14096	2.24989	22.6648	3.33608
C571759	R-CHOP protocol	4	127	66351	11371549	0.030534	0.015032	131	5.39794	1.99506	14.605	3.32006
Z024	digestive enzyme preparation	153	20034	66202	11351642	0.007579	0.00061	20187	1.30952	1.11674	1.53557	3.31901
D013993	tilidine	33	3177	66322	11368499	0.01028	0.00178	3210	1.7805	1.26345	2.50914	3.29611
C047340	levocabastine	7	341	66348	11371335	0.020115	0.007526	348	3.51825	1.66454	7.43634	3.29445
D000500	allylestrenol	2	31	66353	11371645	0.060606	0.041536	33	11.0568	2.64611	46.2013	3.29379
C480833	FOLFIRI protocol	6	264	66349	11371412	0.022222	0.008971	270	3.89518	1.73411	8.74939	3.29331
C008930	plasma protein fraction	4	129	66351	11371547	0.030075	0.01481	133	5.31426	1.96459	14.3751	3.29007
D000077767	panobinostat	21	1749	66334	11369927	0.011864	0.002574	1770	2.05803	1.33832	3.16478	3.28727
C052018	cefprozil	13	892	66342	11370784	0.014365	0.003955	905	2.49793	1.44463	4.31919	3.27664
C011819	ferrous gluconate	42	4335	66313	11367341	0.009596	0.001474	4377	1.66081	1.22546	2.25083	3.27088
D005478	flurandrenolide	6	269	66349	11371407	0.021818	0.00881	275	3.82278	1.70216	8.58532	3.24853
D002112	calcifediol	18	1428	66337	11370248	0.012448	0.002916	1446	2.16052	1.35718	3.43938	3.24747
D008535	megestrol	24	2120	66331	11369556	0.011194	0.002272	2144	1.94045	1.29759	2.90181	3.22882
D010447	peptide hydrolase	6	272	66349	11371404	0.021583	0.008716	278	3.78061	1.68355	8.4898	3.22205
D012643	selenium	33	3219	66322	11368457	0.010148	0.001757	3252	1.75726	1.24699	2.47633	3.22127
D013745	tetanus toxoid	21	1775	66334	11369901	0.011693	0.002537	1796	2.02788	1.31876	3.11829	3.22033
C000588984	99mTc-etarfolatide	2	33	66353	11371643	0.057143	0.039235	35	10.3867	2.49228	43.2873	3.214
D007665	ketotifen	36	3602	66319	11368074	0.009896	0.001641	3638	1.7132	1.23365	2.37916	3.21328
D012673	semustine	4	135	66351	11371541	0.028777	0.01418	139	5.07806	1.87853	13.7271	3.20266
D013866	thioguanine	25	2256	66330	11369420	0.01096	0.00218	2281	1.89946	1.2806	2.81738	3.18961
D000108	acetylcarnitine	12	816	66343	11370860	0.014493	0.004153	828	2.52052	1.42542	4.45694	3.17886
D005840	gentian violet	2	34	66353	11371642	0.055556	0.038177	36	10.0812	2.42188	41.9637	3.17567
D008784	methysergide	4	138	66351	11371538	0.028169	0.013885	142	4.96767	1.83826	13.4245	3.16033
C020235	brivudine	4	138	66351	11371538	0.028169	0.013885	142	4.96767	1.83826	13.4245	3.16033
C005096	mebeverine	28	2634	66327	11369042	0.010518	0.001977	2662	1.82211	1.25552	2.6444	3.15749
C052035	trandolapril	44	4693	66311	11366983	0.009289	0.001394	4737	1.60717	1.19424	2.16287	3.13162
D003033	coal tar	11	730	66344	11370946	0.014845	0.004443	741	2.58264	1.42385	4.68451	3.12316
D000078304	tigecycline	31	3027	66324	11368649	0.010137	0.001811	3058	1.75545	1.23222	2.50085	3.11646
C010651	buflomedil	10	636	66345	11371040	0.01548	0.004857	646	2.69485	1.44287	5.03317	3.11031
C037931	ambazone	1	6	66354	11371670	0.142857	0.13226	7	28.5631	3.43859	237.264	3.10344
C036089	nipradilol	2	36	66353	11371640	0.052632	0.036224	38	9.52116	2.29238	39.5452	3.10191
Z009	mineral supplement	26	2420	66329	11369256	0.01063	0.002074	2446	1.84156	1.25119	2.71051	3.09634
C009118	pirbuterol	14	1045	66341	11370631	0.01322	0.00351	1059	2.29622	1.35511	3.89094	3.08936
D027861	Prunus	7	372	66348	11371304	0.01847	0.006916	379	3.22506	1.52679	6.81235	3.06914
D002511	cephalosporin	7	372	66348	11371304	0.01847	0.006916	379	3.22506	1.52679	6.81235	3.06914
D011761	pyrrolidonecarboxylic acid	3	85	66352	11371591	0.034091	0.019344	88	6.0488	1.91254	19.1306	3.06378
D009643	norfloxacin	21	1838	66334	11369838	0.011296	0.002451	1859	1.95836	1.27366	3.01113	3.06205
D009921	metaproterenol	7	374	66348	11371302	0.018373	0.00688	381	3.20781	1.51868	6.77567	3.05524
D006035	Glycyrrhiza	7	376	66348	11371300	0.018277	0.006845	383	3.19075	1.51065	6.73939	3.04141
C017135	clobutinol	3	87	66352	11371589	0.033333	0.018922	90	5.90975	1.86942	18.6824	3.02538
D000614	aminocaproate	13	958	66342	11370718	0.013388	0.003688	971	2.32583	1.34546	4.02052	3.02262
D017329	triptorelin	35	3592	66320	11368084	0.00965	0.001623	3627	1.67022	1.19717	2.3302	3.01923
D000068656	mometasone furoate	329	47772	66026	11323904	0.00684	0.000376	48101	1.18115	1.05949	1.31677	3.00197
D015365	enoxacin	2	39	66353	11371637	0.04878	0.033641	41	8.78876	2.12215	36.3981	2.99781
C430592	ixabepilone	21	1865	66334	11369811	0.011135	0.002416	1886	1.93	1.25526	2.96743	2.99584
C584543	roxadustat	1	7	66354	11371669	0.125	0.116927	8	24.4827	3.01206	199.001	2.9914
C582547	rabusertib	1	7	66354	11371669	0.125	0.116927	8	24.4827	3.01206	199.001	2.9914
C490727	ceftaroline	5	224	66350	11371452	0.021834	0.009657	229	3.82558	1.57682	9.28138	2.96711
C012394	ketobemidone	6	303	66349	11371373	0.019417	0.00785	309	3.39381	1.51265	7.61438	2.96382
D017328	fosinopril	56	6456	66299	11365220	0.0086	0.001144	6512	1.48695	1.14289	1.93457	2.95478
D004168	diphtheria toxoid	14	1084	66341	11370592	0.01275	0.003386	1098	2.2136	1.30651	3.75047	2.95388
D013805	theobromine	3	91	66352	11371585	0.031915	0.01813	94	5.64998	1.78875	17.8461	2.95099
D002792	cholestyramine	64	7574	66291	11364102	0.008379	0.001043	7638	1.44856	1.13249	1.85284	2.95067
D000925	anticoagulants	14	1088	66341	11370588	0.012704	0.003374	1102	2.20546	1.30173	3.73663	2.94025
C004651	valpromide	14	1089	66341	11370587	0.012693	0.003371	1103	2.20344	1.30053	3.73319	2.93685
C028457	cyamemazine	44	4842	66311	11366834	0.009005	0.001351	4886	1.55769	1.15753	2.0962	2.92566
D000077867	tolcapone	6	308	66349	11371368	0.019108	0.007726	314	3.33871	1.48829	7.48981	2.92459
D002444	cefuroxime	81	10019	66274	11361657	0.00802	0.000888	10100	1.38599	1.11363	1.72496	2.92413
D001548	benzalkonium	7	394	66348	11371282	0.017456	0.00654	401	3.04497	1.44209	6.42948	2.92004
D005473	fluoxetine	591	89843	65764	11281833	0.006535	0.000268	90434	1.12848	1.04042	1.224	2.91581
D010567	pertussis vaccine	8	485	66347	11371191	0.016227	0.00569	493	2.82705	1.4057	5.68557	2.91527
C011462	erythromycin stearate	4	157	66351	11371519	0.024845	0.012267	161	4.36648	1.61854	11.7799	2.91098
D020909	acarbose	46	5127	66309	11366549	0.008892	0.001305	5173	1.53798	1.15038	2.05618	2.90557
D002266	carboxymethylcellulose	16	1321	66339	11370355	0.011967	0.002974	1337	2.07598	1.26797	3.39889	2.90384
Z022	topical antibiotic	11	783	66344	11370893	0.013854	0.004148	794	2.40782	1.32787	4.36609	2.89389
D003999	dichloroacetic acid	1	8	66354	11371668	0.111111	0.104757	9	21.4223	2.67922	171.287	2.88916
C573362	vedroprevir	1	8	66354	11371668	0.111111	0.104757	9	21.4223	2.67922	171.287	2.88916
D016677	tocainide	1	8	66354	11371668	0.111111	0.104757	9	21.4223	2.67922	171.287	2.88916
D000077727	ertapenem	34	3542	66321	11368134	0.009508	0.001623	3576	1.64539	1.17368	2.30668	2.8891
C100302	tribenoside	4	159	66351	11371517	0.02454	0.012118	163	4.31155	1.59842	11.6299	2.88643
C080163	trovafloxacin	2	43	66353	11371633	0.044444	0.030721	45	7.9712	1.93097	32.9058	2.86965
D004002	clodronic acid	15	1225	66340	11370451	0.012097	0.003104	1240	2.09873	1.26127	3.49226	2.85344
D009428	netilmicin	4	162	66351	11371514	0.024096	0.011902	166	4.23171	1.56918	11.4119	2.85015
C117342	calfactant	3	97	66352	11371579	0.03	0.017059	100	5.30049	1.68001	16.7232	2.84499
C103639	rupatadine	8	501	66347	11371175	0.015717	0.005513	509	2.73676	1.36105	5.50299	2.82495
D013849	thimerosal	2	45	66353	11371631	0.042553	0.029442	47	7.61693	1.84773	31.3993	2.80958
D008736	methyclothiazide	2	45	66353	11371631	0.042553	0.029442	47	7.61693	1.84773	31.3993	2.80958
D011345	fenofibrate	306	44651	66049	11327025	0.006807	0.000388	44957	1.17528	1.05002	1.31547	2.80903
C013835	benfotiamine	8	504	66347	11371172	0.015625	0.005481	512	2.72047	1.35299	5.47005	2.80833
C036518	halometasone	1	9	66354	11371667	0.1	0.094868	10	19.0421	2.41239	150.308	2.79542
D003620	dantrolene	15	1244	66340	11370432	0.011914	0.003058	1259	2.06668	1.24206	3.43876	2.79445
D003287	contrast media	13	1023	66342	11370653	0.012548	0.003458	1036	2.17803	1.26026	3.76416	2.78871
D009268	nalidixic acid	2	46	66353	11371630	0.041667	0.028842	48	7.45134	1.80875	30.6966	2.78045
C045316	cinitapride	3	101	66352	11371575	0.028846	0.016412	104	5.09057	1.61458	16.0499	2.77771
D000077583	quinapril	106	13860	66249	11357816	0.00759	0.000734	13966	1.31117	1.08293	1.58751	2.77645
D005363	psoralen	4	169	66351	11371507	0.023121	0.011426	173	4.05643	1.50493	10.9338	2.76796
C520389	vintafolide	2	47	66353	11371629	0.040816	0.028266	49	7.2928	1.77138	30.0246	2.7519
C414210	peramivir	6	332	66349	11371344	0.017751	0.007182	338	3.09735	1.38147	6.94449	2.74445
D009257	nafronyl	13	1038	66342	11370638	0.012369	0.003409	1051	2.14656	1.24211	3.70958	2.7368
D025762	pristinamycin	16	1380	66339	11370296	0.011461	0.002849	1396	1.98721	1.2139	3.25315	2.73081
D014192	trapidil	3	104	66352	11371572	0.028037	0.015959	107	4.94373	1.56875	15.5795	2.72888
D020117	cisapride	13	1044	66342	11370632	0.012299	0.00339	1057	2.13422	1.235	3.68818	2.71624
C498826	nilotinib	149	20462	66206	11351214	0.007229	0.00059	20611	1.24848	1.06247	1.46707	2.69617
C047638	alfuzosin	81	10280	66274	11361396	0.007818	0.000865	10361	1.35077	1.08535	1.68109	2.69381
C017311	ferrate	320	47202	66035	11324474	0.006734	0.000375	47522	1.16261	1.04129	1.29806	2.67963
D008528	mefenamic acid	32	3411	66323	11368265	0.009294	0.001635	3443	1.60804	1.13523	2.27779	2.67396
C112666	gadoversetamide	14	1171	66341	11370505	0.011814	0.003139	1185	2.04913	1.20974	3.47093	2.66813
D064730	dexrazoxane	11	839	66344	11370837	0.012941	0.003877	850	2.24709	1.23957	4.07353	2.66762
D005167	factor VII	4	178	66351	11371498	0.021978	0.010868	182	3.85133	1.42966	10.375	2.66696
C000604908	acalabrutinib	7	436	66348	11371240	0.015801	0.005925	443	2.75164	1.30398	5.80645	2.65664
C556306	daratumumab	72	9041	66283	11362635	0.007901	0.000927	9113	1.36519	1.08249	1.72172	2.62953
C021306	sulfonated human immunoglobulin	1	11	66354	11371665	0.083333	0.079786	12	15.5799	2.01136	120.681	2.62906
C523184	mocetinostat	1	11	66354	11371665	0.083333	0.079786	12	15.5799	2.01136	120.681	2.62906
D000561	amdinocillin pivoxil	6	351	66349	11371325	0.016807	0.006803	357	2.92968	1.30719	6.56602	2.61061
D025443	dihydroergocryptine	2	53	66353	11371623	0.036364	0.025241	55	6.4672	1.57599	26.5386	2.59149
D013024	soybean oil	14	1197	66341	11370479	0.011561	0.003072	1211	2.00461	1.18354	3.3953	2.58678
D014031	tobramycin	129	17602	66226	11354074	0.007275	0.000638	17731	1.25647	1.05647	1.49432	2.58107
C110422	magnesium citrate	24	2425	66331	11369251	0.0098	0.001991	2449	1.69635	1.13468	2.53605	2.57582
D012294	rifamycin	3	115	66352	11371561	0.025424	0.014491	118	4.47084	1.42088	14.0676	2.56064
C010467	hydrotalcite	4	188	66351	11371488	0.020833	0.010308	192	3.64646	1.3544	9.81742	2.56034
D006034	glycyrrhetinic acid	1	12	66354	11371664	0.076923	0.073905	13	14.2816	1.85693	109.839	2.55464
C012671	cefroxadine	1	12	66354	11371664	0.076923	0.073905	13	14.2816	1.85693	109.839	2.55464
C094534	melanoma vaccine	1	12	66354	11371664	0.076923	0.073905	13	14.2816	1.85693	109.839	2.55464
C437683	motexafin gadolinium	1	12	66354	11371664	0.076923	0.073905	13	14.2816	1.85693	109.839	2.55464
D023321	poliovirus vaccine	6	360	66349	11371316	0.016393	0.006638	366	2.85644	1.27473	6.40078	2.54965
D011318	prilocaine	55	6676	66300	11365000	0.008171	0.001097	6731	1.41222	1.08294	1.84162	2.54826
D002354	carteolol	11	873	66344	11370803	0.012443	0.003728	884	2.15957	1.19147	3.91429	2.53736
C061972	Sm-EDTMP	4	191	66351	11371485	0.020513	0.010151	195	3.58919	1.33334	9.66165	2.52943
C020168	loprazolam	10	768	66345	11370908	0.012853	0.004038	778	2.23165	1.19586	4.16458	2.52193
C035916	levodropropizine	3	118	66352	11371558	0.024793	0.014136	121	4.35718	1.38527	13.7049	2.51742
D004054	diethylstilbestrol	17	1583	66338	11370093	0.010625	0.002563	1600	1.84064	1.14127	2.9686	2.50185
D014814	vitamin U	2	57	66353	11371619	0.033898	0.02356	59	6.01335	1.46804	24.6318	2.49367
C073460	cefditoren	2	57	66353	11371619	0.033898	0.02356	59	6.01335	1.46804	24.6318	2.49367
D003358	cosmetics	18	1714	66337	11369962	0.010393	0.002437	1732	1.79997	1.13124	2.86402	2.48037
D017275	isradipine	13	1116	66342	11370560	0.011515	0.003175	1129	1.99651	1.15556	3.44947	2.47825
C013855	bromopride	7	469	66348	11371207	0.014706	0.005517	476	2.55802	1.21273	5.39564	2.46651
D007217	indoramin	3	122	66352	11371554	0.024	0.013689	125	4.21432	1.34048	13.2493	2.4614
D002747	chlorpropamide	4	198	66351	11371478	0.019802	0.009802	202	3.4623	1.28666	9.31672	2.45907
C030676	ferroglycine sulfate	13	1125	66342	11370551	0.011424	0.00315	1138	1.98054	1.14634	3.42178	2.44957
C059498	olprinone	2	59	66353	11371617	0.032787	0.022801	61	5.80951	1.41942	23.7775	2.44714
D014223	triamterene	184	26342	66171	11345334	0.006937	0.00051	26526	1.19762	1.03576	1.38477	2.43431
D004205	cromolyn sodium	26	2763	66329	11368913	0.009322	0.00182	2789	1.6129	1.09611	2.37335	2.42565
D005100	expectorant	3	125	66352	11371551	0.023438	0.013372	128	4.11317	1.30874	12.9271	2.42053
C010804	bismuth subnitrate	1	14	66354	11371662	0.066667	0.064406	15	12.2413	1.60964	93.0955	2.41987
D003911	dextran	6	380	66349	11371296	0.015544	0.006296	386	2.7061	1.20806	6.06177	2.41935
D004394	dydrogesterone	9	687	66346	11370989	0.012931	0.004282	696	2.24527	1.16321	4.33391	2.41058
D013004	somatostatin	4	203	66351	11371473	0.019324	0.009568	207	3.37702	1.25528	9.08505	2.41028
C095108	amprenavir	6	382	66349	11371294	0.015464	0.006264	388	2.69193	1.20177	6.02984	2.40669
D000157	aconitine	2	61	66353	11371615	0.031746	0.022089	63	5.61904	1.37393	22.9805	2.40206
D010696	phloroglucinol	31	3446	66324	11368230	0.008916	0.001594	3477	1.54194	1.08259	2.19621	2.39975
C008872	pholcodine	5	291	66350	11371385	0.016892	0.00749	296	2.94476	1.21647	7.12847	2.39444
D000538	aluminum silicate	3	127	66352	11371549	0.023077	0.013169	130	4.0484	1.2884	12.7208	2.3938
D010110	oxymetholone	3	127	66352	11371549	0.023077	0.013169	130	4.0484	1.2884	12.7208	2.3938
D016620	enprostil	1	15	66354	11371661	0.0625	0.060515	16	11.4252	1.50913	86.4978	2.35846
D004070	digitalis	6	393	66349	11371283	0.015038	0.006093	399	2.61658	1.16833	5.86003	2.3382
D004043	dietary fiber	108	14771	66247	11356905	0.007259	0.000696	14879	1.25345	1.03713	1.51489	2.3372
D015237	prostaglandin F2alpha	2	64	66353	11371612	0.030303	0.0211	66	5.35564	1.3109	21.8804	2.33699
D015281	cefmenoxime	2	64	66353	11371612	0.030303	0.0211	66	5.35564	1.3109	21.8804	2.33699
D014222	triamcinolone acetonide	172	24655	66183	11347021	0.006928	0.000526	24827	1.19608	1.0293	1.38987	2.33699
D017680	potassium compound	274	40805	66081	11330871	0.00667	0.000402	41079	1.15139	1.02216	1.29696	2.32092
D007166	immunosuppressive agent	9	709	66346	11370967	0.012535	0.004152	718	2.1756	1.12726	4.19887	2.3171
D007616	kaolin	2	65	66353	11371611	0.029851	0.02079	67	5.27325	1.29115	21.5367	2.31594
C000628402	baloxavir	10	823	66345	11370853	0.012005	0.003773	833	2.0825	1.11624	3.88521	2.30561
C504878	enzastaurin	3	134	66352	11371542	0.021898	0.012504	137	3.83691	1.22194	12.048	2.30334
D006722	honey	4	215	66351	11371461	0.018265	0.009049	219	3.18853	1.18585	8.57339	2.29777
D000547	amantadine	98	13310	66257	11358366	0.007309	0.000736	13408	1.26221	1.03459	1.53992	2.29512
D004157	diphenoxylate	104	14224	66251	11357452	0.007259	0.000709	14328	1.25343	1.03338	1.52033	2.2934
D004878	ergotamine	9	716	66346	11370960	0.012414	0.004112	725	2.15433	1.11629	4.15765	2.28795
D008353	mannitol	35	4068	66320	11367608	0.00853	0.001436	4103	1.47473	1.05724	2.05707	2.28781
D010894	piroxicam	46	5627	66309	11366049	0.008109	0.001191	5673	1.40126	1.04823	1.87318	2.27807
C005317	drotaverine	4	218	66351	11371458	0.018018	0.008927	222	3.14465	1.16967	8.45435	2.2706
D010068	oxacillin	11	947	66344	11370729	0.011482	0.003442	958	1.99081	1.09868	3.60735	2.27029
D005279	fenoprofen	3	137	66352	11371539	0.021429	0.012239	140	3.75289	1.19551	11.7809	2.26596
D011324	primidone	52	6510	66303	11365166	0.007924	0.001095	6562	1.36919	1.04209	1.79897	2.25601
D015242	ofloxacin	53	6657	66302	11365019	0.007899	0.001081	6710	1.36471	1.04137	1.78845	2.25384
D022681	diphtheria-tetanus-acellular pertussis vaccine	8	615	66347	11371061	0.012841	0.004511	623	2.22943	1.10988	4.47831	2.25294
D007336	isophane insulin	70	9163	66285	11362513	0.007582	0.000903	9233	1.30954	1.03499	1.65692	2.24653
C016811	tyloxapol	1	17	66354	11371659	0.055556	0.05399	18	10.0811	1.34155	75.7547	2.24554
C475865	marizomib	1	17	66354	11371659	0.055556	0.05399	18	10.0811	1.34155	75.7547	2.24554
C081222	sargramostim	14	1313	66341	11370363	0.01055	0.002805	1327	1.82749	1.07926	3.09447	2.24384
C030950	tiquizium	3	139	66352	11371537	0.021127	0.012068	142	3.69889	1.17851	11.6094	2.24147
D009388	neostigmine	15	1441	66340	11370235	0.010302	0.002646	1456	1.78411	1.07269	2.96736	2.23031
C065369	tuaminoheptane	3	140	66352	11371536	0.020979	0.011985	143	3.67247	1.1702	11.5254	2.22935
C583175	anagliptin	3	141	66352	11371535	0.020833	0.011902	144	3.64642	1.162	11.4427	2.21732
D003981	diazoxide	7	516	66348	11371160	0.013384	0.005025	523	2.32501	1.10282	4.9017	2.21718
C016767	sulprostone	2	70	66353	11371606	0.027778	0.019367	72	4.89658	1.20073	19.9683	2.21508
D012256	riboflavin	15	1448	66340	11370228	0.010253	0.002634	1463	1.77548	1.06751	2.95298	2.2117
D007654	ketoconazole	72	9512	66283	11362164	0.007513	0.000882	9584	1.29754	1.02889	1.63633	2.20063
C000449	clocapramine	1	18	66354	11371658	0.052632	0.051228	19	9.52103	1.27097	71.3236	2.19338
C448700	epratuzumab	1	18	66354	11371658	0.052632	0.051228	19	9.52103	1.27097	71.3236	2.19338
C077049	landiolol	3	145	66352	11371531	0.02027	0.011584	148	3.54583	1.13031	11.1234	2.17
D012642	selegiline	32	3740	66323	11367936	0.008484	0.001493	3772	1.46655	1.03548	2.07706	2.15634
D001566	ethyl aminobenzoate	17	1725	66338	11369951	0.009759	0.002355	1742	1.6891	1.04753	2.72363	2.15048
C581980	ulocuplumab	1	19	66354	11371657	0.05	0.048734	20	9.01993	1.20744	67.3814	2.14373
D000068218	Prunus africana	6	426	66349	11371250	0.013889	0.005631	432	2.41388	1.07833	5.40353	2.14344
D004926	Escherichia coli	4	234	66351	11371442	0.016807	0.008332	238	2.92963	1.09036	7.87147	2.13154
D004009	dicloxacillin	9	755	66346	11370921	0.01178	0.003904	764	2.04304	1.05884	3.94204	2.13051
D002997	clomipramine	49	6194	66306	11365482	0.007849	0.001117	6243	1.356	1.02361	1.79634	2.12261
C005553	crotamiton	6	431	66349	11371245	0.01373	0.005567	437	2.38587	1.06589	5.3405	2.11523
D004078	dihydralazine	6	433	66349	11371243	0.013667	0.005541	439	2.37485	1.061	5.31569	2.10403
D007556	isoxsuprine	2	76	66353	11371600	0.025641	0.017897	78	4.51001	1.10764	18.3635	2.10271
D005994	glycerophosphate	7	540	66348	11371136	0.012797	0.004806	547	2.22167	1.05404	4.6828	2.09833
D005442	flumazenil	8	650	66347	11371026	0.012158	0.004272	658	2.10938	1.05036	4.23614	2.09812
D011409	propylene glycol	7	541	66348	11371135	0.012774	0.004797	548	2.21757	1.0521	4.6741	2.09349
C013199	pinaverium	6	435	66349	11371241	0.013605	0.005516	441	2.36394	1.05614	5.29112	2.09288
D007099	imipramine	42	5208	66313	11366468	0.008	0.001229	5250	1.38231	1.02021	1.87293	2.0891
D016899	interferon-beta	9	766	66346	11370910	0.011613	0.003848	775	2.0137	1.0437	3.88521	2.08755
C037293	denopamine	2	77	66353	11371599	0.025316	0.017673	79	4.45144	1.09351	18.1208	2.08481
C019304	ciprofibrate	10	884	66345	11370792	0.011186	0.003517	894	1.93879	1.03947	3.61616	2.08173
D000077206	gabapentin	419	64922	65936	11306754	0.006413	0.000312	65341	1.10672	1.00505	1.21868	2.0624
C000592401	sarilumab	28	3250	66327	11368426	0.008542	0.001607	3278	1.47667	1.01788	2.14227	2.05333
C053268	cefpodoxime	10	893	66345	11370783	0.011074	0.003483	903	1.91925	1.02903	3.57958	2.04999
C041804	chorei-to	2	79	66353	11371597	0.024691	0.017243	81	4.33874	1.06631	17.6541	2.04966
D046934	ginkgolide	37	4532	66318	11367144	0.008098	0.001326	4569	1.39937	1.01247	1.93411	2.03507
C077110	acebrophylline	2	80	66353	11371596	0.02439	0.017035	82	4.28451	1.0532	17.4296	2.03241
C004463	benzthiazide	2	81	66353	11371595	0.024096	0.016832	83	4.23161	1.04042	17.2108	2.01536
C072630	isopropyl unoprostone	2	81	66353	11371595	0.024096	0.016832	83	4.23161	1.04042	17.2108	2.01536
C035838	danaparoid	9	786	66346	11370890	0.011321	0.003752	795	1.96246	1.01724	3.78598	2.01097
D014221	triamcinolone	78	10638	66277	11361038	0.007279	0.000821	10716	1.25687	1.00577	1.57065	2.0106
D014568	urokinase-type plasminogen activator	4	249	66351	11371427	0.01581	0.007842	253	2.75314	1.02518	7.39358	2.00935
C016545	magaldrate	7	560	66348	11371116	0.012346	0.004637	567	2.14233	1.01656	4.51478	2.00319
D015773	enalaprilat	3	161	66352	11371515	0.018293	0.010464	164	3.19345	1.01916	10.0064	1.99256
C020976	azelastine	89	12358	66266	11359318	0.00715	0.000755	12447	1.23453	1.00205	1.52096	1.97924
D010891	piribedil	7	566	66348	11371110	0.012216	0.004589	573	2.11961	1.00583	4.4667	1.9753
C021280	aceprometazine	1	23	66354	11371653	0.041667	0.040789	24	7.45124	1.00623	55.1772	1.96608
D009552	nikethamide	1	23	66354	11371653	0.041667	0.040789	24	7.45124	1.00623	55.1772	1.96608
C002170	bismuth subgallate	3	164	66352	11371512	0.017964	0.010278	167	3.13503	1.0007	9.8215	1.96121
D000075	acepromazine	12	1165	66343	11370511	0.010195	0.002928	1177	1.76539	0.99961	3.11781	1.95865
C452423	vandetanib	12	1166	66343	11370510	0.010187	0.002926	1178	1.76387	0.998755	3.11513	1.95571
D013395	sucrose	2	86	66353	11371590	0.022727	0.015887	88	3.98559	0.980896	16.1943	1.93303
C069207	calcium ascorbate	12	1175	66343	11370501	0.01011	0.002904	1187	1.75036	0.991126	3.0912	1.92928
C542595	riociguat	100	14123	66255	11357553	0.007031	0.000701	14223	1.21378	0.996902	1.47784	1.9291
D013496	suprofen	1	24	66354	11371652	0.04	0.039192	25	7.14077	0.965982	52.7863	1.92609
D000616	aminoglutethimide	1	24	66354	11371652	0.04	0.039192	25	7.14077	0.965982	52.7863	1.92609
D012969	sodium fluoride	20	2229	66335	11369447	0.008893	0.00198	2249	1.53786	0.990143	2.38856	1.9159
D014632	valerian	14	1436	66341	11370240	0.009655	0.002568	1450	1.67094	0.987037	2.82871	1.91142
D001466	barium sulfate	8	696	66347	11370980	0.011364	0.003995	704	1.96996	0.981214	3.95504	1.90667
D001963	bromelain	5	364	66350	11371312	0.01355	0.006019	369	2.35417	0.973963	5.69029	1.90141
D012464	artificial saliva	6	471	66349	11371205	0.012579	0.005103	477	2.18324	0.975826	4.88464	1.90044
C120662	calcium acetate	49	6399	66306	11365277	0.007599	0.001081	6448	1.31254	0.99083	1.7387	1.89578
D000677	amsacrine	6	472	66349	11371204	0.012552	0.005092	478	2.17862	0.973769	4.87424	1.8953
D009254	nafcillin	8	699	66347	11370977	0.011315	0.003978	707	1.9615	0.977019	3.938	1.89462
D011405	propafenone	53	6997	66302	11364679	0.007518	0.001029	7050	1.29836	0.990791	1.7014	1.89293
D010074	oxandrolone	5	366	66350	11371310	0.013477	0.005986	371	2.34131	0.968672	5.65901	1.88931
C011674	bacampicillin	1	25	66354	11371651	0.038462	0.037715	26	6.85514	0.928828	50.5938	1.8876
C425290	ninjin-to	1	25	66354	11371651	0.038462	0.037715	26	6.85514	0.928828	50.5938	1.8876
D004877	ergoloid	4	265	66351	11371411	0.01487	0.007379	269	2.58691	0.963739	6.94388	1.88668
D014204	trenbolone acetate	2	89	66353	11371587	0.021978	0.015369	91	3.85124	0.948341	15.64	1.88582
C086276	cerivastatin	5	367	66350	11371309	0.013441	0.00597	372	2.33493	0.966048	5.64349	1.88329
C111217	vinflunine	3	173	66352	11371503	0.017045	0.009757	176	2.97193	0.94915	9.30558	1.87038
C087123	romidepsin	10	946	66345	11370730	0.01046	0.00329	956	1.81171	0.971564	3.37837	1.86926
C575086	tofogliflozin	2	91	66353	11371585	0.021505	0.015042	93	3.7666	0.927813	15.2911	1.85519
C422910	Cilengitide	2	92	66353	11371584	0.021277	0.014884	94	3.72565	0.917878	15.1224	1.84011
D020280	sertraline	845	136010	65510	11235666	0.006174	0.000212	136855	1.06556	0.995439	1.14062	1.82838
C054593	keishi-bukuryo-gan	2	93	66353	11371583	0.021053	0.014729	95	3.68559	0.908154	14.9574	1.8252
C105905	perifosine	1	27	66354	11371649	0.035714	0.035071	28	6.34735	0.86248	46.7128	1.81472
D011492	protein hydrolysate	1	27	66354	11371649	0.035714	0.035071	28	6.34735	0.86248	46.7128	1.81472
C005522	cloxazolam	9	840	66346	11370836	0.010601	0.003515	849	1.83629	0.952065	3.54173	1.81343
C017125	butoconazole	2	94	66353	11371582	0.020833	0.014577	96	3.64638	0.898633	14.7959	1.81043
D002133	calcium sulfate	2	94	66353	11371582	0.020833	0.014577	96	3.64638	0.898633	14.7959	1.81043
D000927	anticonvulsants	9	842	66346	11370834	0.010576	0.003507	851	1.83193	0.949811	3.53328	1.80635
D005765	gastrointestinal agent	8	722	66347	11370954	0.010959	0.003853	730	1.89901	0.946012	3.81206	1.8039
C088327	plerixafor	8	722	66347	11370954	0.010959	0.003853	730	1.89901	0.946012	3.81206	1.8039
D004329	droperidol	13	1348	66342	11370328	0.009552	0.002637	1361	1.65287	0.957181	2.85418	1.80298
D019587	dietary supplement	90	12748	66265	11358928	0.00701	0.000736	12838	1.21019	0.983445	1.48921	1.8023
D004121	dimethyl sulfoxide	57	7688	66298	11363988	0.00736	0.000971	7745	1.27084	0.979219	1.64932	1.8021
D000068581	tadalafil	390	61030	65965	11310646	0.00635	0.000321	61420	1.09571	0.991578	1.21077	1.794
C048498	erdosteine	4	278	66351	11371398	0.014184	0.007042	282	2.46593	0.918987	6.61689	1.79224
D000077734	gatifloxacin	31	3853	66324	11367823	0.007981	0.001428	3884	1.37902	0.968359	1.96382	1.78174
C021148	bevantolol	1	28	66354	11371648	0.034483	0.033883	29	6.12066	0.832737	44.9872	1.78015
C404768	vatalanib	1	28	66354	11371648	0.034483	0.033883	29	6.12066	0.832737	44.9872	1.78015
D000450	aldosterone	2	97	66353	11371579	0.020202	0.01414	99	3.53361	0.871233	14.3319	1.76704
D005277	fenfluramine	3	184	66352	11371492	0.016043	0.009188	187	2.79426	0.892925	8.74417	1.76543
D005448	fluocortolone	1	29	66354	11371647	0.033333	0.032773	30	5.9096	0.804976	43.3844	1.7467
D017663	peplomycin	1	29	66354	11371647	0.033333	0.032773	30	5.9096	0.804976	43.3844	1.7467
D008472	medazepam	2	99	66353	11371577	0.019802	0.013863	101	3.46222	0.853876	14.0383	1.73883
D002130	calcium phosphate	22	2603	66333	11369073	0.008381	0.001779	2625	1.44859	0.952069	2.20404	1.73062
C038068	cicletanine	3	188	66352	11371488	0.015707	0.008997	191	2.73481	0.874097	8.55645	1.72877
C007852	glucoheptonate	2	100	66353	11371576	0.019608	0.013728	102	3.4276	0.845455	13.896	1.72492
D015250	aclarubicin	4	288	66351	11371388	0.013699	0.006802	292	2.38031	0.887292	6.38558	1.72249
D002331	carnitine	28	3462	66327	11368214	0.008023	0.00151	3490	1.38622	0.955619	2.01086	1.7208
C024159	timiperone	1	30	66354	11371646	0.032258	0.031734	31	5.71262	0.779006	41.8918	1.71433
D012841	simethicone	40	5235	66315	11366441	0.007583	0.001194	5275	1.30965	0.959429	1.78772	1.69913
D014622	vaginal cream, foam, and jelly	2	102	66353	11371574	0.019231	0.013467	104	3.36039	0.8291	13.6199	1.69752
D003992	dibucaine	6	513	66349	11371163	0.011561	0.004692	519	2.00449	0.896302	4.48285	1.6934
C081587	strontium ranelate	8	752	66347	11370924	0.010526	0.003702	760	1.82325	0.908408	3.65942	1.68975
D010109	oxymetazoline	31	3918	66324	11367758	0.00785	0.001404	3949	1.35613	0.952311	1.93118	1.68907
D005036	ethylmorphine	3	193	66352	11371483	0.015306	0.008769	196	2.66396	0.851649	8.33285	1.68401
D012828	silicone	1	31	66354	11371645	0.03125	0.030758	32	5.52834	0.754659	40.4984	1.68295
D019347	potassium acetate	12	1265	66343	11370411	0.009397	0.0027	1277	1.62582	0.920792	2.87066	1.67551
C068291	poractant alfa	5	404	66350	11371272	0.012225	0.005434	409	2.12108	0.878048	5.12384	1.67098
D019802	succinic acid	2	104	66353	11371572	0.018868	0.013215	106	3.29577	0.813366	13.3545	1.67063
C504882	topiroxostat	2	104	66353	11371572	0.018868	0.013215	106	3.29577	0.813366	13.3545	1.67063
D002122	calcium chloride	15	1671	66340	11370005	0.008897	0.002287	1686	1.53851	0.925353	2.55795	1.66091
C068373	eprosartan	10	1011	66345	11370665	0.009794	0.003082	1021	1.69522	0.909284	3.16048	1.66077
C552526	evofosfamide	1	32	66354	11371644	0.030303	0.02984	33	5.35558	0.731787	39.1947	1.6525
C003884	piascledine	9	887	66346	11370789	0.010045	0.003331	896	1.73898	0.90178	3.35343	1.65143
C411345	bemiparin	5	408	66350	11371268	0.012107	0.005381	413	2.10028	0.869485	5.07334	1.64919
C015451	piretanide	4	299	66351	11371377	0.013201	0.006557	303	2.29274	0.854861	6.14912	1.64845
Z013	headache relief	11	1147	66344	11370529	0.009499	0.00285	1158	1.64365	0.907627	2.97652	1.6401
C006480	althiazide	12	1281	66343	11370395	0.009281	0.002667	1293	1.60551	0.90932	2.83471	1.63227
D000077722	ceftibuten	5	412	66350	11371264	0.01199	0.00533	417	2.07989	0.861088	5.02382	1.6276
D004464	econazole	15	1686	66340	11369990	0.008818	0.002267	1701	1.52482	0.917138	2.53514	1.62651
C542574	levamlodipine	3	200	66352	11371476	0.014778	0.008469	203	2.57072	0.822092	8.03874	1.62321
C033356	cefodizime	1	33	66354	11371643	0.029412	0.028976	34	5.19329	0.71026	37.9723	1.62295
C065533	perospirone	5	415	66350	11371261	0.011905	0.005292	420	2.06486	0.854895	4.98731	1.61154
D000455	Medicago sativa	3	202	66352	11371474	0.014634	0.008387	205	2.54526	0.81402	7.95848	1.60622
C021650	hydrocortisone acetate	23	2817	66332	11368859	0.008099	0.001682	2840	1.39938	0.928303	2.1095	1.60471
C073340	ranitidine bismuth citrate	1	34	66354	11371642	0.028571	0.02816	35	5.04054	0.689964	36.8237	1.59423
C029768	tartaric acid	1	34	66354	11371642	0.028571	0.02816	35	5.04054	0.689964	36.8237	1.59423
D002994	clofibrate	2	110	66353	11371566	0.017857	0.012514	112	3.116	0.769554	12.617	1.59288
D008728	methotrimeprazine	44	5935	66311	11365741	0.007359	0.001105	5979	1.2707	0.944498	1.70957	1.58275
D000280	inhalation administration	38	5048	66317	11366628	0.007471	0.001207	5086	1.29024	0.93762	1.77548	1.56455
D013847	thiethylperazine	3	207	66352	11371469	0.014286	0.008189	210	2.48378	0.794518	7.76468	1.56446
D003613	danazol	15	1715	66340	11369961	0.008671	0.002229	1730	1.49903	0.901661	2.49217	1.56087
C023850	Tacalcitol	2	113	66353	11371563	0.017391	0.01219	115	3.03327	0.749372	12.2779	1.55554
D000077331	Ringer's solution	12	1312	66343	11370364	0.009063	0.002605	1324	1.56757	0.887888	2.76755	1.54999
D000632	aminopyrine	2	114	66353	11371562	0.017241	0.012086	116	3.00666	0.742878	12.1689	1.54331
D012701	serotonin	5	429	66350	11371247	0.011521	0.005122	434	1.99747	0.827137	4.82372	1.5381
C107201	tipranavir	12	1318	66343	11370358	0.009023	0.002593	1330	1.56043	0.883856	2.75492	1.53429
D008730	methoxsalen	5	431	66350	11371245	0.011468	0.005099	436	1.9882	0.823318	4.80122	1.5278
D010621	phenazopyridine	27	3446	66328	11368230	0.007774	0.00149	3473	1.3429	0.919504	1.96126	1.52572
D010632	pheniramine	6	551	66349	11371125	0.010772	0.004374	557	1.86624	0.834753	4.17234	1.51998
C014262	mexazolam	2	116	66353	11371560	0.016949	0.011883	118	2.95482	0.730221	11.9566	1.51915
D014449	tyrothricin	1	37	66354	11371639	0.026316	0.025967	38	4.63185	0.635484	33.7601	1.51264
D009536	niacinamide	11	1193	66344	11370483	0.009136	0.002742	1204	1.58026	0.872722	2.86143	1.51059
C025292	diacerhein	14	1604	66341	11370072	0.008653	0.002302	1618	1.49591	0.883879	2.53173	1.5002
D020008	delavirdine	3	215	66352	11371461	0.013761	0.00789	218	2.39136	0.765185	7.47349	1.49965
D011422	propionate	2	118	66353	11371558	0.016667	0.011686	120	2.90474	0.717988	11.7516	1.4954
C059896	miglustat	8	808	66347	11370868	0.009804	0.003449	816	1.69688	0.84566	3.40491	1.48821
C002848	nifurtoinol	1	38	66354	11371638	0.025641	0.02531	39	4.50996	0.619186	32.8491	1.48684
C011962	oxetorone	2	119	66353	11371557	0.016529	0.011591	121	2.88033	0.712025	11.6517	1.48367
C008192	isometheptene	13	1474	66342	11370202	0.008742	0.002414	1487	1.51156	0.875545	2.60959	1.48294
D005217	intravenous fat emulsion	12	1338	66343	11370338	0.008889	0.002555	1350	1.5371	0.870676	2.71363	1.48245
C000609080	gilteritinib	6	560	66349	11371116	0.010601	0.004305	566	1.83625	0.821394	4.10499	1.48064
C007333	dichloralantipyrine	12	1344	66343	11370332	0.00885	0.002543	1356	1.53024	0.866798	2.70148	1.46705
C003726	trofosfamide	1	39	66354	11371637	0.025	0.024686	40	4.39432	0.603704	31.9859	1.46168
D007912	lentinan	1	39	66354	11371637	0.025	0.024686	40	4.39432	0.603704	31.9859	1.46168
C084775	fenspiride	3	220	66352	11371456	0.013453	0.007715	223	2.33701	0.747928	7.30233	1.46033
D014049	tolperisone	6	565	66349	11371111	0.010508	0.004267	571	1.82	0.814155	4.06851	1.45905
D015248	gemfibrozil	88	12906	66267	11358770	0.006772	0.000719	12994	1.16876	0.94758	1.44156	1.45694
D005039	etilefrine	4	330	66351	11371346	0.011976	0.005952	334	2.07735	0.775028	5.56806	1.45336
C021988	deflazacort	38	5148	66317	11366528	0.007327	0.001184	5186	1.26517	0.91942	1.74093	1.44416
D001414	bacitracin	31	4098	66324	11367578	0.007508	0.001343	4129	1.29654	0.910523	1.84622	1.44018
C021024	ferric hydroxide	7	697	66348	11370979	0.009943	0.003739	704	1.72122	0.81748	3.62405	1.42949
D000077610	bexarotene	8	826	66347	11370850	0.009592	0.003375	834	1.6599	0.827292	3.33046	1.42635
D006895	hydroxyethyl starch	7	700	66348	11370976	0.009901	0.003724	707	1.71384	0.813989	3.60846	1.41821
D002918	chymotrypsin	1	41	66354	11371635	0.02381	0.023524	42	4.17996	0.57495	30.3888	1.41316
D004061	diflunisal	6	576	66349	11371100	0.010309	0.004187	582	1.78524	0.798671	3.99049	1.41221
C471992	bosutinib	30	3970	66325	11367706	0.0075	0.001364	4000	1.29517	0.904263	1.85506	1.41099
D017255	acitretin	33	4421	66322	11367255	0.007409	0.001285	4454	1.27936	0.90829	1.80201	1.40961
C469709	rasburicase	14	1647	66341	11370029	0.008429	0.002243	1661	1.45685	0.860851	2.46547	1.4018
D017315	cilazapril	9	965	66346	11370711	0.00924	0.003066	974	1.59841	0.829105	3.08153	1.40042
D003596	cytosine	1	42	66354	11371634	0.023256	0.022984	43	4.08043	0.561577	29.6486	1.38975
C004345	triclofos	2	128	66353	11371548	0.015385	0.010795	130	2.67781	0.662498	10.8236	1.38222
D012436	S-adenosylmethionine	7	712	66348	11370964	0.009736	0.003662	719	1.68495	0.800319	3.54741	1.37358
D019344	lactic acid	13	1525	66342	11370151	0.008453	0.002334	1538	1.461	0.846328	2.52211	1.36103
D008747	methylcellulose	17	2092	66338	11369584	0.008061	0.001947	2109	1.39274	0.864083	2.24483	1.36018
D011339	probenecid	10	1115	66345	11370561	0.008889	0.002798	1125	1.53709	0.824699	2.86485	1.35327
D012837	silver sulfadiazine	17	2097	66338	11369579	0.008042	0.001943	2114	1.38942	0.862026	2.23947	1.35039
D015282	octreotide	148	22697	66207	11348979	0.006478	0.000531	22845	1.11775	0.950759	1.31408	1.34838
D019207	beta-carotene	7	720	66348	11370956	0.009629	0.003622	727	1.66623	0.791458	3.50786	1.34423
C005548	pramoxine	8	851	66347	11370825	0.009313	0.003277	859	1.61113	0.803065	3.2323	1.34261
D001464	barium	2	133	66353	11371543	0.014815	0.010398	135	2.57714	0.637849	10.4125	1.32883
D014740	vidarabine	5	472	66350	11371204	0.010482	0.004663	477	1.81549	0.752129	4.38223	1.32643
D010634	phenobarbital	103	15489	66252	11356187	0.006606	0.000649	15592	1.13985	0.938925	1.38377	1.32303
C119496	iodine-131 tositumomab	4	354	66351	11371322	0.011173	0.005555	358	1.93651	0.722771	5.18847	1.31433
D000525	alprazolam	910	149338	65445	11222338	0.006057	0.0002	150248	1.04491	0.97854	1.11578	1.31205
C062402	gadoteridol	11	1271	66344	11370405	0.00858	0.002576	1282	1.48327	0.819295	2.68536	1.30186
D061406	ultralente insulin	1	46	66354	11371630	0.021277	0.021049	47	3.72561	0.513773	27.0162	1.30116
D008454	mazindol	1	46	66354	11371630	0.021277	0.021049	47	3.72561	0.513773	27.0162	1.30116
D017710	lymphocyte transfusion	1	46	66354	11371630	0.021277	0.021049	47	3.72561	0.513773	27.0162	1.30116
D011738	pyrilamine	1	46	66354	11371630	0.021277	0.021049	47	3.72561	0.513773	27.0162	1.30116
D004232	diuretics	42	5888	66313	11365788	0.007083	0.001089	5930	1.22259	0.902459	1.65629	1.29744
C013150	nifuroxazide	3	242	66352	11371434	0.012245	0.007026	245	2.12455	0.680407	6.63385	1.29716
C106791	telithromycin	23	3012	66332	11368664	0.007578	0.001574	3035	1.30876	0.868282	1.97268	1.28533
C540383	ruxolitinib	204	31958	66151	11339718	0.006343	0.000443	32162	1.09425	0.953317	1.25602	1.28038
C018961	hexamidine	2	138	66353	11371538	0.014286	0.010029	140	2.48376	0.614969	10.0315	1.27737
D010672	phenytoin	219	34424	66136	11337252	0.006322	0.000426	34643	1.09057	0.954673	1.24581	1.27685
C031242	trimeprazine	27	3622	66328	11368054	0.007399	0.001419	3649	1.27763	0.874873	1.8658	1.26811
D009950	ornidazole	3	247	66352	11371429	0.012	0.006887	250	2.08154	0.666727	6.49864	1.26211
D012439	saccharin	1	48	66354	11371628	0.020408	0.020199	49	3.57038	0.492799	25.8678	1.25961
D007785	lactose	5	489	66350	11371187	0.010121	0.004503	494	1.75237	0.726097	4.22919	1.24795
C047759	delapril	2	141	66353	11371535	0.013986	0.00982	143	2.43091	0.602012	9.81598	1.24737
D014238	trichloroacetic acid	1	49	66354	11371627	0.02	0.019799	50	3.49751	0.482941	25.3294	1.23946
D009566	nitrate	5	491	66350	11371185	0.010081	0.004485	496	1.74523	0.723152	4.21189	1.2389
C028994	betamethasone phosphate	22	2897	66333	11368779	0.007537	0.001601	2919	1.30154	0.855579	1.97996	1.23129
C472181	efalizumab	22	2901	66333	11368775	0.007527	0.001599	2923	1.29975	0.854401	1.97723	1.22485
D000863	antacid	21	2754	66334	11368922	0.007568	0.001645	2775	1.30689	0.850651	2.00782	1.22168
C030242	phosphoric acid	1	50	66354	11371626	0.019608	0.019415	51	3.42756	0.473469	24.813	1.2197
C010827	dezocine	1	50	66354	11371626	0.019608	0.019415	51	3.42756	0.473469	24.813	1.2197
D014299	trimipramine	13	1587	66342	11370089	0.008125	0.002244	1600	1.40392	0.813333	2.42334	1.21815
D002434	cefadroxil	11	1308	66344	11370368	0.00834	0.002504	1319	1.44131	0.796174	2.6092	1.20724
D000077425	fondaparinux	57	8321	66298	11363355	0.006804	0.000898	8378	1.1741	0.904742	1.52365	1.20712
C077990	flavopiridol	1	51	66354	11371625	0.019231	0.019045	52	3.36036	0.464362	24.3172	1.20033
D002019	bufexamac	1	51	66354	11371625	0.019231	0.019045	52	3.36036	0.464362	24.3172	1.20033
C517975	selumetinib	1	51	66354	11371625	0.019231	0.019045	52	3.36036	0.464362	24.3172	1.20033
D012834	silver	7	761	66348	11370915	0.009115	0.003429	768	1.57645	0.748959	3.31821	1.19872
C544478	flavocoxid	3	257	66352	11371419	0.011538	0.006623	260	2.00055	0.640954	6.24411	1.19406
C117446	cangrelor	2	147	66353	11371529	0.013423	0.009427	149	2.33169	0.57767	9.41157	1.18918
D043169	endostatin	1	52	66354	11371624	0.018868	0.018689	53	3.29573	0.455599	23.8408	1.18131
D002515	cephradine	3	259	66352	11371417	0.01145	0.006573	262	1.9851	0.636037	6.19558	1.18077
D045422	continuous positive airway pressure	9	1041	66346	11370635	0.008571	0.002845	1050	1.48171	0.76874	2.85591	1.17443
D013324	strontium	2	149	66353	11371527	0.013245	0.009303	151	2.30039	0.569987	9.28407	1.17031
D006705	homeopathy	20	2641	66335	11369035	0.007516	0.001674	2661	1.2979	0.835904	2.01525	1.16155
D000781	anethole trithione	7	773	66348	11370903	0.008974	0.003377	780	1.55198	0.73737	3.26653	1.1576
D009609	nitrous oxide	15	1906	66340	11369770	0.007808	0.002008	1921	1.34879	0.811471	2.2419	1.15417
C064925	gadodiamide	23	3098	66332	11368578	0.007369	0.001531	3121	1.27242	0.844209	1.91782	1.15094
D004840	epirizole	1	54	66354	11371622	0.018182	0.018016	55	3.17367	0.439028	22.942	1.14433
D000804	angiotensin II	5	513	66350	11371163	0.009653	0.004296	518	1.67039	0.69227	4.03049	1.14163
D009266	nalbuphine	10	1197	66345	11370479	0.008285	0.002609	1207	1.43178	0.768344	2.66807	1.1302
D007203	indigo carmine	1	55	66354	11371621	0.017857	0.017697	56	3.11597	0.431187	22.5175	1.12634
C004605	butyl aminobenzoate	1	55	66354	11371621	0.017857	0.017697	56	3.11597	0.431187	22.5175	1.12634
D010830	physostigmine	1	55	66354	11371621	0.017857	0.017697	56	3.11597	0.431187	22.5175	1.12634
C084783	pipothiazine	2	154	66353	11371522	0.012821	0.009007	156	2.2257	0.551647	8.97995	1.12418
D015312	hemodialysis solution	2	154	66353	11371522	0.012821	0.009007	156	2.2257	0.551647	8.97995	1.12418
C022172	zotepine	5	518	66350	11371158	0.00956	0.004255	523	1.65426	0.685616	3.99142	1.1201
D004976	ethacrynic acid	4	391	66351	11371285	0.010127	0.005038	395	1.75326	0.654715	4.69503	1.11722
C024307	bucindolol	4	391	66351	11371285	0.010127	0.005038	395	1.75326	0.654715	4.69503	1.11722
D017367	selective serotonin reuptake inhibitor	5	519	66350	11371157	0.009542	0.004247	524	1.65107	0.6843	3.98369	1.11582
D007618	karaya gum	7	787	66348	11370889	0.008816	0.003317	794	1.52437	0.724295	3.20822	1.11041
D003023	cloxacillin	11	1348	66344	11370328	0.008094	0.002431	1359	1.39854	0.772603	2.53158	1.10788
C063776	propacetamol	3	272	66352	11371404	0.010909	0.006264	275	1.89022	0.605826	5.89762	1.09673
D000078785	mirtazapine	353	57080	66002	11314596	0.006146	0.000326	57433	1.06016	0.954566	1.17744	1.09137
C050605	setiptiline	1	57	66354	11371619	0.017241	0.017092	58	3.00663	0.416315	21.7139	1.09128
D010401	benzathine penicillin G	8	937	66347	11370739	0.008466	0.00298	945	1.46325	0.72957	2.93473	1.07203
C009077	isopropylantipyrine	2	160	66353	11371516	0.012346	0.008676	162	2.14224	0.531138	8.64029	1.07073
D020442	poloxamer	3	277	66352	11371399	0.010714	0.006153	280	1.8561	0.594957	5.79051	1.06546
C015121	dexbrompheniramine	2	161	66353	11371515	0.01227	0.008623	163	2.12893	0.527867	8.58617	1.06202
C093230	fexofenadine	365	59173	65990	11312503	0.006131	0.00032	59538	1.05743	0.95375	1.17237	1.06057
D004091	hydromorphone	389	63176	65966	11308500	0.00612	0.000309	63565	1.05556	0.955133	1.16654	1.06004
C056498	aceclofenac	7	803	66348	11370873	0.008642	0.003252	810	1.49399	0.709908	3.14409	1.05749
D010879	piperazines	1	59	66354	11371617	0.016667	0.016527	60	2.90471	0.402435	20.9657	1.0574
C499715	alisporivir	1	59	66354	11371617	0.016667	0.016527	60	2.90471	0.402435	20.9657	1.0574
D002116	calcitonin	9	1085	66346	11370591	0.008227	0.002731	1094	1.42161	0.737647	2.73977	1.05095
D002433	cefaclor	14	1812	66341	11369864	0.007667	0.002041	1826	1.32417	0.782608	2.24048	1.04645
D016589	astemizole	1	60	66354	11371616	0.016393	0.016259	61	2.8563	0.395837	20.6106	1.04088
D009599	nitroprusside	5	539	66350	11371137	0.009191	0.004091	544	1.58981	0.659011	3.83527	1.03185
D003005	clopamide	2	165	66353	11371511	0.011976	0.008417	167	2.07732	0.515177	8.37628	1.02768
D000113	acetyldigoxin	5	542	66350	11371134	0.009141	0.004069	547	1.58101	0.655377	3.81396	1.01953
C036604	esmolol	6	679	66349	11370997	0.008759	0.00356	685	1.51442	0.677938	3.383	1.01211
D012110	reserpine	2	167	66353	11371509	0.011834	0.008318	169	2.05244	0.509058	8.27513	1.01081
C033541	afloqualone	1	62	66354	11371614	0.015873	0.015747	63	2.76416	0.383268	19.9354	1.00863
C016422	vinburnine	1	62	66354	11371614	0.015873	0.015747	63	2.76416	0.383268	19.9354	1.00863
C542859	aclidinium	40	5844	66315	11365832	0.006798	0.001071	5884	1.17311	0.859507	1.60114	1.00603
D003523	cycloserine	10	1249	66345	11370427	0.007943	0.002502	1259	1.37216	0.736431	2.5567	0.996455
C062735	zafirlukast	15	1993	66340	11369683	0.00747	0.001922	2008	1.2899	0.77611	2.14383	0.982132
D043322	lactase	9	1111	66346	11370565	0.008036	0.002668	1120	1.38834	0.720428	2.67548	0.980297
D008625	tiopronin	12	1549	66343	11370127	0.007687	0.002211	1561	1.3277	0.75232	2.34314	0.978024
C525733	brincidofovir	1	64	66354	11371612	0.015385	0.015266	65	2.67778	0.371473	19.3029	0.977375
D000069501	abiraterone acetate	134	21110	66221	11350566	0.006308	0.000543	21244	1.08802	0.917903	1.28967	0.972504
D010892	pirinitramide	5	555	66350	11371121	0.008929	0.003975	560	1.54397	0.640086	3.72426	0.966873
D008034	lincomycin	3	295	66352	11371381	0.010067	0.005783	298	1.74284	0.558862	5.43516	0.957309
D009544	niflumic acid	11	1413	66344	11370263	0.007725	0.00232	1424	1.3342	0.737139	2.41485	0.952497
C550468	vilanterol	229	36849	66126	11334827	0.006176	0.000407	37078	1.06525	0.935256	1.21332	0.951959
D013293	Enterococcus faecalis	1	66	66354	11371610	0.014925	0.014814	67	2.59664	0.360382	18.7094	0.947062
C013172	gamma-oryzanol	1	66	66354	11371610	0.014925	0.014814	67	2.59664	0.360382	18.7094	0.947062
C006723	benzyl benzoate	2	175	66353	11371501	0.011299	0.007945	177	1.95861	0.485969	7.89386	0.945287
D000077208	remifentanil	28	4013	66327	11367663	0.006929	0.001305	4041	1.19583	0.824538	1.73432	0.942855
C519491	ceftolozane	5	563	66350	11371113	0.008803	0.003919	568	1.52203	0.631025	3.67114	0.935073
C551624	suvorexant	59	8962	66296	11362714	0.00654	0.000849	9021	1.12834	0.873392	1.45772	0.924063
D024483	vitamin K3	1	70	66354	11371606	0.014085	0.013985	71	2.44826	0.340075	17.6254	0.889041
D001904	botulinum antitoxin	1	70	66354	11371606	0.014085	0.013985	71	2.44826	0.340075	17.6254	0.889041
C571216	brodalumab	5	577	66350	11371099	0.008591	0.003826	582	1.4851	0.615772	3.58172	0.880485
D010889	piracetam	10	1296	66345	11370380	0.007657	0.002412	1306	1.3224	0.709784	2.46375	0.880229
D017616	magnesium compound	291	47373	66064	11324303	0.006105	0.000357	47664	1.05295	0.938094	1.18187	0.875579
C036596	bifonazole	2	184	66353	11371492	0.010753	0.007562	186	1.86281	0.462377	7.50485	0.875008
C586691	duvelisib	2	184	66353	11371492	0.010753	0.007562	186	1.86281	0.462377	7.50485	0.875008
C447119	bazedoxifene	7	861	66348	11370815	0.008065	0.003036	868	1.39335	0.662227	2.93164	0.874023
C510808	blinatumomab	25	3597	66330	11368079	0.006902	0.001376	3622	1.19118	0.803731	1.7654	0.871526
D015190	blood glucose self-monitoring	8	1008	66347	11370668	0.007874	0.002773	1016	1.36017	0.678318	2.72744	0.866573
C002939	ornithine aspartate	3	311	66352	11371365	0.009554	0.00549	314	1.65318	0.530265	5.15402	0.866511
C521013	veliparib	4	444	66351	11371232	0.008929	0.004444	448	1.54396	0.576903	4.13211	0.864793
C005100	melitracene	3	312	66352	11371364	0.009524	0.005472	315	1.64788	0.528575	5.13741	0.860991
D019855	ethylene glycol	4	446	66351	11371230	0.008889	0.004425	450	1.53704	0.574327	4.11349	0.855861
D013827	thiabendazole	2	187	66353	11371489	0.010582	0.007443	189	1.83293	0.455014	7.38356	0.852333
C011301	metaxalone	49	7437	66306	11364239	0.006546	0.000932	7486	1.12924	0.852586	1.49566	0.847705
C509683	lumiliximab	1	73	66354	11371603	0.013514	0.013422	74	2.34764	0.326285	16.8914	0.847619
D000875	anthralin	1	73	66354	11371603	0.013514	0.013422	74	2.34764	0.326285	16.8914	0.847619
D006851	hydrochloric acid	4	448	66351	11371228	0.00885	0.004405	452	1.53018	0.571774	4.09505	0.846969
C035394	fluocinolone	5	588	66350	11371088	0.008432	0.003755	593	1.45732	0.604294	3.51446	0.838506
C037258	gusperimus	1	74	66354	11371602	0.013333	0.013244	75	2.31592	0.321934	16.6601	0.834182
D013743	tetanus antitoxin	1	74	66354	11371602	0.013333	0.013244	75	2.31592	0.321934	16.6601	0.834182
C044946	benazepril	169	27172	66186	11344504	0.006181	0.000474	27341	1.06607	0.916261	1.24037	0.828059
C086827	tazarotene	7	878	66348	11370798	0.00791	0.002978	885	1.36637	0.649441	2.87471	0.822565
C006841	butamirate	1	75	66354	11371601	0.013158	0.013071	76	2.28504	0.317697	16.4351	0.820921
D063465	skin cream	9	1173	66346	11370503	0.007614	0.002528	1182	1.31495	0.68244	2.53369	0.818209
D015570	josamycin	2	192	66353	11371484	0.010309	0.007252	194	1.78519	0.443249	7.1899	0.815327
C038501	nomegestrol acetate	4	457	66351	11371219	0.008677	0.00432	461	1.50004	0.560562	4.01405	0.807436
D000077561	daclizumab	26	3808	66329	11367868	0.006781	0.001325	3834	1.17018	0.795633	1.72104	0.798463
C047637	nomegestrol	1	77	66354	11371599	0.012821	0.012738	78	2.22568	0.30955	16.0028	0.794914
C104457	nelarabine	5	602	66350	11371074	0.008237	0.003669	607	1.42342	0.590291	3.43243	0.786189
D010368	pectin	1	78	66354	11371598	0.012658	0.012578	79	2.19715	0.305631	15.7951	0.782157
C043345	emedastine	1	78	66354	11371598	0.012658	0.012578	79	2.19715	0.305631	15.7951	0.782157
D002440	cefoxitin	6	747	66349	11370929	0.007968	0.00324	753	1.37655	0.616419	3.07403	0.77965
D061405	lente insulin	2	198	66353	11371478	0.01	0.007036	200	1.7311	0.429911	6.9705	0.772155
D012601	scopolamine	40	6065	66315	11365611	0.006552	0.001033	6105	1.13034	0.828204	1.54271	0.772116
C040488	falecalcitriol	1	79	66354	11371597	0.0125	0.012422	80	2.16934	0.30181	15.5927	0.769561
D005176	factor XIII	2	199	66353	11371477	0.00995	0.007001	201	1.7224	0.427765	6.93523	0.765085
D065146	zeaxanthin	3	330	66352	11371346	0.009009	0.005178	333	1.55799	0.49989	4.85574	0.764503
D000096	acetone	1	80	66354	11371596	0.012346	0.012269	81	2.14222	0.298083	15.3954	0.75712
C509951	human acid alpha-glucosidase	20	2895	66335	11368781	0.006861	0.001529	2915	1.184	0.762658	1.83813	0.752637
D010433	pentylenetetrazole	1	81	66354	11371595	0.012195	0.012121	82	2.11577	0.294447	15.2031	0.744831
C046817	cefteram pivoxil	1	81	66354	11371595	0.012195	0.012121	82	2.11577	0.294447	15.2031	0.744831
D011193	potassium iodide	7	905	66348	11370771	0.007675	0.00289	912	1.3256	0.630119	2.78869	0.742833
C042533	doxercalciferol	10	1355	66345	11370321	0.007326	0.002308	1365	1.26481	0.678946	2.35622	0.740106
C000622087	SAR650984	2	203	66353	11371473	0.009756	0.006865	205	1.68846	0.419394	6.79764	0.737153
D010635	phenolphthalein	2	203	66353	11371473	0.009756	0.006865	205	1.68846	0.419394	6.79764	0.737153
D000077332	artesunate	2	203	66353	11371473	0.009756	0.006865	205	1.68846	0.419394	6.79764	0.737153
D013413	sulfadoxine	3	336	66352	11371340	0.00885	0.005087	339	1.53017	0.491008	4.76859	0.733494
C105308	oprelvekin	2	204	66353	11371472	0.009709	0.006832	206	1.68018	0.417352	6.7641	0.730255
D014443	tyrosine	3	338	66352	11371338	0.008798	0.005057	341	1.52111	0.488117	4.74024	0.723279
D002857	chromium	12	1668	66343	11370008	0.007143	0.002055	1680	1.23297	0.698749	2.17561	0.722799
D002351	carrageenan	1	83	66354	11371593	0.011905	0.011834	84	2.06479	0.287435	14.8324	0.720695
D000929	tricyclic antidepressant	4	478	66351	11371198	0.008299	0.004132	482	1.43414	0.536034	3.83698	0.718107
D008063	thioctic acid	23	3394	66332	11368282	0.006731	0.001399	3417	1.16142	0.770665	1.75029	0.715104
C003237	proxyphylline	5	622	66350	11371054	0.007974	0.003552	627	1.37765	0.571376	3.32167	0.713503
D000077385	silybin	2	207	66353	11371469	0.009569	0.006734	209	1.65583	0.411343	6.66541	0.70976
D000077288	troglitazone	2	207	66353	11371469	0.009569	0.006734	209	1.65583	0.411343	6.66541	0.70976
D005944	glucosamine	171	27755	66184	11343921	0.006123	0.000467	27926	1.056	0.908419	1.22756	0.709459
D031885	Cimicifuga	8	1066	66347	11370610	0.007449	0.002624	1074	1.28616	0.641504	2.57864	0.709108
D005601	framycetin	1	84	66354	11371592	0.011765	0.011695	85	2.04021	0.284053	14.6538	0.708841
D008879	midodrine	47	7263	66308	11364413	0.00643	0.000935	7310	1.10908	0.832444	1.47765	0.707236
D013840	thiamylal	2	208	66353	11371468	0.009524	0.006702	210	1.64787	0.409379	6.63315	0.702993
C022943	ferrous succinate	1	85	66354	11371591	0.011628	0.01156	86	2.01621	0.28075	14.4794	0.697124
C032587	olsalazine	2	209	66353	11371467	0.009479	0.006671	211	1.63998	0.407433	6.60121	0.696258
C054940	clidinium	16	2305	66339	11369371	0.006894	0.001717	2321	1.18964	0.727527	1.94529	0.692131
C000592580	glasdegib	2	210	66353	11371466	0.009434	0.006639	212	1.63217	0.405505	6.56956	0.689556
D002990	clobetasol	99	15834	66256	11355842	0.006214	0.000623	15933	1.07161	0.87934	1.30593	0.685546
C005101	mepenzolate	1	86	66354	11371590	0.011494	0.011428	87	1.99276	0.277522	14.3092	0.685543
D019258	saquinavir	15	2153	66340	11369523	0.006919	0.00178	2168	1.19403	0.718524	1.9842	0.684344
D029799	Vaccinium macrocarpon	43	6638	66312	11365038	0.006436	0.000978	6681	1.11022	0.822505	1.49859	0.683217
C403769	certoparin	5	631	66350	11371045	0.007862	0.003502	636	1.358	0.563254	3.27413	0.681547
D013411	sulfadiazine	8	1078	66347	11370598	0.007366	0.002595	1086	1.27184	0.63438	2.54986	0.677591
D000077487	pramipexole	149	24157	66206	11347519	0.00613	0.000501	24306	1.05717	0.899744	1.24215	0.675843
C106276	sitaxsentan	1	87	66354	11371589	0.011364	0.011299	88	1.96986	0.274368	14.1428	0.674093
D000935	antifungal agent	29	4384	66326	11367292	0.006571	0.001216	4413	1.13371	0.786823	1.63352	0.673426
D003533	cyproheptadine	25	3745	66330	11367931	0.006631	0.001322	3770	1.14409	0.771999	1.69552	0.67068
D000077549	artemether	3	349	66352	11371327	0.008523	0.0049	352	1.47317	0.472807	4.5901	0.668145
D044966	anti-retroviral agent	3	349	66352	11371327	0.008523	0.0049	352	1.47317	0.472807	4.5901	0.668145
D000077335	desflurane	10	1388	66345	11370288	0.007153	0.002254	1398	1.23473	0.662837	2.30007	0.664348
D000077603	nandrolone decanoate	2	214	66353	11371462	0.009259	0.006517	216	1.60167	0.397975	6.44597	0.663056
C018986	ipriflavone	1	88	66354	11371588	0.011236	0.011173	89	1.94747	0.271284	13.9803	0.662772
D000068737	tolterodine	110	17711	66245	11353965	0.006172	0.000587	17821	1.0645	0.882398	1.28417	0.652953
D006582	hexachlorophene	1	89	66354	11371587	0.011111	0.011049	90	1.92559	0.26827	13.8215	0.651578
C005479	magnesium carbonate	5	642	66350	11371034	0.007728	0.003443	647	1.33473	0.553636	3.21784	0.643097
C008865	phenyltoloxamine	2	219	66353	11371457	0.00905	0.00637	221	1.5651	0.388945	6.29788	0.630612
D008704	methazolamide	2	219	66353	11371457	0.00905	0.00637	221	1.5651	0.388945	6.29788	0.630612
C000589735	bixalomer	1	91	66354	11371585	0.01087	0.01081	92	1.88327	0.262437	13.5145	0.629555
D005444	flunarizine	4	500	66351	11371176	0.007937	0.003952	504	1.37103	0.51254	3.66749	0.628601
D005447	fluocinonide	23	3457	66332	11368219	0.006609	0.001374	3480	1.14024	0.756635	1.71834	0.627224
D017835	nedocromil	2	220	66353	11371456	0.009009	0.006342	222	1.55798	0.387189	6.26907	0.624211
C084817	bucolome	1	92	66354	11371584	0.010753	0.010695	93	1.8628	0.259614	13.3661	0.618722
D002026	buformin	1	92	66354	11371584	0.010753	0.010695	93	1.8628	0.259614	13.3661	0.618722
C028042	calcium magnesium carbonate	1	92	66354	11371584	0.010753	0.010695	93	1.8628	0.259614	13.3661	0.618722
D000241	adenosine	13	1881	66342	11369795	0.006864	0.001897	1894	1.18446	0.686429	2.04381	0.6082
D001151	arsenic	1	93	66354	11371583	0.010638	0.010582	94	1.84277	0.256852	13.2208	0.608005
D000080045	inotuzumab ozogamicin	7	954	66348	11370722	0.007284	0.002743	961	1.25751	0.59784	2.64506	0.603977
C100294	phendimetrazine	2	224	66353	11371452	0.00885	0.00623	226	1.53016	0.380317	6.15643	0.598892
C046650	quinagolide	1	94	66354	11371582	0.010526	0.010471	95	1.82316	0.254148	13.0787	0.5974
C031060	salicylamide	2	225	66353	11371451	0.008811	0.006203	227	1.52336	0.378637	6.1289	0.592632
C019269	benzylthiouracil	1	95	66354	11371581	0.010417	0.010362	96	1.80397	0.2515	12.9396	0.586906
D010208	papaverine	5	659	66350	11371017	0.00753	0.003355	664	1.3003	0.5394	3.13455	0.58494
D010406	penicillin	33	5111	66322	11366565	0.006415	0.001113	5144	1.10657	0.785755	1.55838	0.579721
D010615	phenacetin	1	96	66354	11371580	0.010309	0.010256	97	1.78518	0.248907	12.8035	0.576521
C026280	tropine benzylate	1	96	66354	11371580	0.010309	0.010256	97	1.78518	0.248907	12.8035	0.576521
D004809	ephedrine	13	1898	66342	11369778	0.006803	0.00188	1911	1.17384	0.680292	2.02547	0.575888
C119467	lanthanum carbonate	25	3817	66330	11367859	0.006507	0.001297	3842	1.1225	0.757451	1.66348	0.575802
D019833	genistein	1	97	66354	11371579	0.010204	0.010152	98	1.76678	0.246367	12.6702	0.566242
D011196	potassium permanganate	1	97	66354	11371579	0.010204	0.010152	98	1.76678	0.246367	12.6702	0.566242
D000227	adenine nucleotide	1	98	66354	11371578	0.010101	0.01005	99	1.74875	0.243878	12.5396	0.556067
D012631	secobarbital	1	98	66354	11371578	0.010101	0.01005	99	1.74875	0.243878	12.5396	0.556067
D000077542	eptifibatide	15	2232	66340	11369444	0.006676	0.001718	2247	1.15176	0.693131	1.91384	0.545317
C021270	tiaprofenic acid	3	377	66352	11371299	0.007895	0.00454	380	1.36375	0.437847	4.24765	0.535216
C581313	binimetinib	11	1607	66344	11370069	0.006799	0.002043	1618	1.17311	0.648318	2.1227	0.527676
D014801	vitamin A	39	6151	66316	11365525	0.0063	0.001006	6190	1.08665	0.793076	1.4889	0.517173
D006632	histamine	3	381	66352	11371295	0.007813	0.004493	384	1.34944	0.433271	4.20286	0.517029
C043114	fosphenytoin	11	1614	66344	11370062	0.006769	0.002034	1625	1.16802	0.645512	2.11347	0.513317
D004733	enema	11	1615	66344	11370061	0.006765	0.002033	1626	1.1673	0.645113	2.11216	0.51127
C004649	carbinoxamine	2	239	66353	11371437	0.008299	0.005844	241	1.43413	0.356585	5.76781	0.507773
D013299	streptodornase and streptokinase	1	103	66354	11371573	0.009615	0.009569	104	1.66386	0.232151	11.9251	0.506681
D003974	diatrizoate meglumine	4	535	66351	11371141	0.007421	0.003697	539	1.28133	0.47913	3.42667	0.493947
C037593	potassium carbonate	2	242	66353	11371434	0.008197	0.005772	244	1.41635	0.35219	5.69589	0.490231
C032758	trolamine salicylate	4	538	66351	11371138	0.00738	0.003676	542	1.27419	0.476468	3.40749	0.482815
D008715	methionine	3	391	66352	11371285	0.007614	0.004379	394	1.31492	0.422237	4.0949	0.472377
D014993	xylitol	1	107	66354	11371569	0.009259	0.009216	108	1.60166	0.223551	11.4752	0.468849
C437965	olmesartan	97	15858	66258	11355818	0.00608	0.000615	15955	1.04834	0.858515	1.28014	0.463219
C008522	melperone	10	1482	66345	11370194	0.006702	0.002112	1492	1.15641	0.620878	2.15386	0.457964
D020682	cefixime	13	1964	66342	11369712	0.006576	0.001818	1977	1.13439	0.657468	1.95727	0.453104
D013669	99mTc-medronate	1	109	66354	11371567	0.009091	0.009049	110	1.57227	0.219486	11.2628	0.450454
D000077149	sevoflurane	40	6386	66315	11365290	0.006225	0.000981	6426	1.0735	0.786591	1.46504	0.447
D003868	dequalinium	2	251	66353	11371425	0.007905	0.005568	253	1.36556	0.339631	5.49053	0.438867
D004074	digitoxin	20	3107	66335	11368569	0.006396	0.001426	3127	1.10319	0.710679	1.7125	0.437733
C504234	siltuximab	1	112	66354	11371564	0.00885	0.00881	113	1.53015	0.213658	10.9585	0.423479
C083544	lepirudin	2	255	66353	11371421	0.007782	0.005481	257	1.34414	0.334332	5.40394	0.416621
D000622	aminolevulinic acid	4	558	66351	11371118	0.007117	0.003546	562	1.22852	0.459449	3.28493	0.410137
D018120	finasteride	189	31447	66166	11340229	0.005974	0.000433	31636	1.03008	0.892644	1.18867	0.405591
C528449	carglumic acid	2	258	66353	11371418	0.007692	0.005418	260	1.32851	0.330465	5.34076	0.400163
C118739	entinostat	1	115	66354	11371561	0.008621	0.008583	116	1.49024	0.208132	10.6702	0.397208
C557837	Beef-Pork Regular Insulin	1	115	66354	11371561	0.008621	0.008583	116	1.49024	0.208132	10.6702	0.397208
C063449	zileuton	4	562	66351	11371114	0.007067	0.003521	566	1.21977	0.45619	3.26146	0.395912
C005245	tetrazepam	9	1352	66346	11370324	0.006613	0.002197	1361	1.14084	0.592274	2.19748	0.393953
D019355	calcium citrate	76	12459	66279	11359217	0.006063	0.000693	12535	1.04545	0.834273	1.31008	0.386078
D000077431	oxaprozin	12	1841	66343	11369835	0.006476	0.001863	1853	1.11709	0.633198	1.97076	0.382278
C119593	oxomemazine	1	118	66354	11371558	0.008403	0.008368	119	1.45235	0.202884	10.3967	0.371608
D000077423	polidocanol	4	571	66351	11371105	0.006957	0.003466	575	1.20055	0.449024	3.20988	0.364269
C076170	mizolastine	1	119	66354	11371557	0.008333	0.008299	120	1.44014	0.201193	10.3086	0.363217
D010665	phenylpropanolamine	6	887	66349	11370789	0.006719	0.002734	893	1.15927	0.519382	2.5875	0.360773
D007547	isosorbide	58	9486	66297	11362190	0.006077	0.000796	9544	1.04788	0.80938	1.35667	0.35497
C070669	lithium citrate	2	267	66353	11371409	0.007435	0.005238	269	1.28373	0.319383	5.1598	0.351903
D000077284	abciximab	16	2512	66339	11369164	0.006329	0.001577	2528	1.09159	0.667657	1.78471	0.349392
D005045	etomidate	9	1373	66346	11370303	0.006512	0.002164	1382	1.12339	0.583234	2.16379	0.347882
D010643	phenoxybenzamine	1	121	66354	11371555	0.008197	0.008163	122	1.41634	0.197894	10.1368	0.346644
C040971	tixocortol	2	268	66353	11371408	0.007407	0.005218	270	1.27894	0.318197	5.14045	0.346641
C084593	sulthiame	2	268	66353	11371408	0.007407	0.005218	270	1.27894	0.318197	5.14045	0.346641
D012299	rimantadine	1	122	66354	11371554	0.00813	0.008097	123	1.40473	0.196285	10.0531	0.338458
C552340	faldaprevir	1	122	66354	11371554	0.00813	0.008097	123	1.40473	0.196285	10.0531	0.338458
D009355	neomycin	22	3509	66333	11368167	0.006231	0.001324	3531	1.07448	0.706516	1.6341	0.335857
C069248	prothipendyl	6	897	66349	11370779	0.006645	0.002704	903	1.14634	0.513607	2.55858	0.333416
C050504	tianeptine	8	1219	66347	11370457	0.00652	0.002298	1227	1.12472	0.561162	2.25423	0.331321
D000068256	darbepoetin alfa	261	43821	66094	11327855	0.005921	0.000365	44082	1.02081	0.903637	1.15317	0.331067
C031149	glycolate	1	123	66354	11371553	0.008065	0.008032	124	1.39331	0.194702	9.97067	0.330339
D019826	cholic acid	1	123	66354	11371553	0.008065	0.008032	124	1.39331	0.194702	9.97067	0.330339
D005293	ferritin	1	123	66354	11371553	0.008065	0.008032	124	1.39331	0.194702	9.97067	0.330339
D005469	fluorometholone	11	1706	66344	11369970	0.006407	0.001925	1717	1.10502	0.610762	1.99927	0.330129
C073419	Remifemin	1	124	66354	11371552	0.008	0.007968	125	1.38207	0.193144	9.88963	0.322285
C090568	imiglucerase	21	3369	66334	11368307	0.006195	0.001348	3390	1.06826	0.695536	1.64073	0.301616
D019433	chickenpox vaccine	16	2544	66339	11369132	0.00625	0.001558	2560	1.07786	0.65927	1.76222	0.298926
C079310	blonanserin	3	433	66352	11371243	0.006881	0.003959	436	1.18737	0.38144	3.69614	0.296437
D007505	iron-dextran complex	8	1236	66347	11370440	0.006431	0.002266	1244	1.10925	0.55346	2.22315	0.292288
D001622	betaine	4	593	66351	11371083	0.0067	0.003339	597	1.156	0.432419	3.0904	0.288958
D003566	cytidine diphosphate choline	3	435	66352	11371241	0.006849	0.003941	438	1.18191	0.379693	3.67908	0.288487
C446481	aliskiren	61	10076	66294	11361600	0.006018	0.000768	10137	1.03754	0.806566	1.33467	0.286866
D019469	indinavir	11	1730	66344	11369946	0.006318	0.001899	1741	1.08969	0.602304	1.97147	0.283954
C525021	figitumumab	1	129	66354	11371547	0.007692	0.007663	130	1.3285	0.185715	9.50341	0.282956
D013748	tetracaine	5	755	66350	11370921	0.006579	0.002933	760	1.13495	0.471009	2.73481	0.282123
C515040	tedizolid phosphate	2	281	66353	11371395	0.007067	0.00498	283	1.21977	0.303549	4.90146	0.279949
D010975	platelet aggregation inhibitor	2	281	66353	11371395	0.007067	0.00498	283	1.21977	0.303549	4.90146	0.279949
D042724	esterified estrogen	7	1080	66348	11370596	0.00644	0.002426	1087	1.11078	0.528253	2.3357	0.277068
C000627630	ivosidenib	2	284	66353	11371392	0.006993	0.004927	286	1.20688	0.300358	4.84943	0.264993
D020849	raloxifene	92	15343	66263	11356333	0.00596	0.00062	15435	1.02765	0.837089	1.26159	0.260633
D014011	tinidazole	2	285	66353	11371391	0.006969	0.00491	287	1.20265	0.299309	4.83233	0.260043
C055085	calcipotriene	42	6915	66313	11364761	0.006037	0.000929	6957	1.04092	0.768481	1.40995	0.259063
D003501	cyclizine	25	4073	66330	11367603	0.006101	0.001216	4098	1.05192	0.709884	1.55877	0.252285
D000700	analgesics	37	6084	66318	11365592	0.006045	0.000991	6121	1.04225	0.754345	1.44005	0.250902
D022341	yellow fever vaccine	1	135	66354	11371541	0.007353	0.007326	136	1.26946	0.17752	9.07797	0.23771
C586365	talazoparib	1	135	66354	11371541	0.007353	0.007326	136	1.26946	0.17752	9.07797	0.23771
D002701	chloramphenicol	10	1590	66345	11370086	0.00625	0.00197	1600	1.07785	0.578781	2.00725	0.236312
C516667	pazopanib	126	21153	66229	11350523	0.005921	0.000526	21279	1.02086	0.856714	1.21646	0.230839
C113825	quinupristin	1	136	66354	11371540	0.007299	0.007273	137	1.26012	0.176224	9.01074	0.230363
C113826	dalfopristin	1	136	66354	11371540	0.007299	0.007273	137	1.26012	0.176224	9.01074	0.230363
D053243	zanamivir	15	2422	66340	11369254	0.006155	0.001584	2437	1.06139	0.638831	1.76344	0.230001
D000077768	ciclopirox	11	1761	66344	11369915	0.006208	0.001866	1772	1.07051	0.591719	1.9367	0.225244
D019797	3-iodobenzylguanidine	1	138	66354	11371538	0.007194	0.007168	139	1.24186	0.173688	8.87923	0.215829
D000549	ambenonium	1	139	66354	11371537	0.007143	0.007117	140	1.23293	0.172448	8.8149	0.20864
C000589393	olaratumab	3	456	66352	11371220	0.006536	0.003761	459	1.12748	0.362271	3.50901	0.207138
C039128	miltefosine	1	141	66354	11371535	0.007042	0.007017	142	1.21544	0.170018	8.689	0.194415
D000077605	saccharated ferric oxide	32	5304	66323	11366372	0.005997	0.001057	5336	1.03396	0.730364	1.46376	0.18831
C516022	delamanid	7	1117	66348	11370559	0.006228	0.002347	1124	1.07399	0.510794	2.25815	0.188248
W123	ginseng root	6	954	66349	11370722	0.00625	0.002544	960	1.07785	0.482994	2.40531	0.183041
C111599	istradefylline	1	144	66354	11371532	0.006897	0.006873	145	1.19012	0.1665	8.50675	0.173448
D005997	glycerylphosphorylcholine	1	144	66354	11371532	0.006897	0.006873	145	1.19012	0.1665	8.50675	0.173448
C084711	agomelatine	8	1290	66347	11370386	0.006163	0.002172	1298	1.06281	0.530339	2.12988	0.171746
D009288	naproxen	783	133377	65572	11238299	0.005836	0.000208	134160	1.00615	0.937502	1.07983	0.170065
C014635	lactitol	4	630	66351	11371046	0.006309	0.003145	634	1.08811	0.407101	2.90832	0.168344
C031942	argatroban	8	1293	66347	11370383	0.006149	0.002167	1301	1.06034	0.529111	2.12493	0.165197
D000077276	lycopene	2	307	66353	11371369	0.006472	0.004562	309	1.11646	0.277956	4.48448	0.155289
C045325	eupatilin	1	147	66354	11371529	0.006757	0.006734	148	1.16583	0.163125	8.33198	0.152911
D013654	taurine	3	471	66352	11371205	0.006329	0.003643	474	1.09157	0.350775	3.39685	0.151278
D005650	fumarate	2	308	66353	11371368	0.006452	0.004547	310	1.11284	0.277057	4.46985	0.150706
D000077560	enfuvirtide	16	2642	66339	11369034	0.00602	0.0015	2658	1.03787	0.634846	1.69674	0.148206
D000777	anesthetics	8	1302	66347	11370374	0.006107	0.002153	1310	1.05301	0.525461	2.1102	0.14564
D014044	tolbutamide	3	473	66352	11371203	0.006303	0.003627	476	1.08696	0.349297	3.38244	0.143963
C000489	clindamycin palmitate	1	149	66354	11371527	0.006667	0.006644	150	1.15018	0.16095	8.21941	0.139449
D010389	pemoline	1	150	66354	11371526	0.006623	0.006601	151	1.14251	0.159884	8.16426	0.132786
D002317	cardiovascular agent	20	3339	66335	11368337	0.005954	0.001327	3359	1.02652	0.661351	1.59332	0.116693
C085665	zaleplon	16	2664	66339	11369012	0.00597	0.001488	2680	1.02929	0.62961	1.6827	0.115135
D011729	pyridostigmine bromide	23	3850	66332	11367826	0.005939	0.001235	3873	1.02381	0.67947	1.54267	0.112518
D020939	ginger	8	1319	66347	11370357	0.006029	0.002125	1327	1.03944	0.518702	2.08295	0.109063
D008234	lynestrenol	1	154	66354	11371522	0.006452	0.006431	155	1.11284	0.155757	7.95085	0.106565
C087896	reteplase	4	651	66351	11371025	0.006107	0.003044	655	1.05301	0.394007	2.81422	0.10298
D011224	prazosin	32	5387	66323	11366289	0.005905	0.001041	5419	1.01802	0.719117	1.44117	0.100722
C000599459	sucroferric oxyhydroxide	8	1323	66347	11370353	0.006011	0.002119	1331	1.03629	0.517137	2.07664	0.100525
C072197	beractant	2	321	66353	11371355	0.006192	0.004365	323	1.06777	0.265885	4.28805	0.092441
D000319	beta-adrenergic antagonist	21	3527	66334	11368149	0.005919	0.001288	3548	1.02039	0.664408	1.56711	0.092223
C008205	isopropyl myristate	9	1497	66346	11370179	0.005976	0.001986	1506	1.03032	0.535012	1.98419	0.089342
D013419	sulfamethizole	1	157	66354	11371519	0.006329	0.006309	158	1.09157	0.152799	7.79798	0.087339
C005686	sodium carbonate	1	157	66354	11371519	0.006329	0.006309	158	1.09157	0.152799	7.79798	0.087339
C100146	trimethobenzamide	8	1333	66347	11370343	0.005966	0.002103	1341	1.02852	0.513265	2.06102	0.079291
C071192	entacapone	57	9671	66298	11362005	0.005859	0.000774	9728	1.01008	0.778451	1.31064	0.075506
C000588473	letermovir	2	325	66353	11371351	0.006116	0.004312	327	1.05462	0.262626	4.23504	0.074984
D000077585	terlipressin	1	159	66354	11371517	0.00625	0.00623	160	1.07784	0.150889	7.69928	0.074724
D011796	quinacrine	1	159	66354	11371517	0.00625	0.00623	160	1.07784	0.150889	7.69928	0.074724
C055357	ioxilan	1	161	66354	11371515	0.006173	0.006154	162	1.06445	0.149026	7.60306	0.062265
C007630	estradiol cypionate	3	498	66352	11371178	0.005988	0.003447	501	1.03239	0.331821	3.21205	0.055043
C022155	oxiconazole	1	163	66354	11371513	0.006098	0.006079	164	1.05139	0.147208	7.50921	0.049959
D011223	praziquantel	1	164	66354	11371512	0.006061	0.006042	165	1.04498	0.146316	7.46315	0.043862
D005672	fusidic acid	14	2375	66341	11369301	0.00586	0.001562	2389	1.01022	0.597345	1.70847	0.037932
D000983	antipyrine	1	166	66354	11371510	0.005988	0.00597	167	1.03239	0.144564	7.3727	0.031779
C013934	otilonium	1	166	66354	11371510	0.005988	0.00597	167	1.03239	0.144564	7.3727	0.031779
C043698	almagate	1	167	66354	11371509	0.005952	0.005935	168	1.02621	0.143703	7.32829	0.025791
C005900	triamcinolone hexacetonide	1	167	66354	11371509	0.005952	0.005935	168	1.02621	0.143703	7.32829	0.025791
D001895	boron	1	167	66354	11371509	0.005952	0.005935	168	1.02621	0.143703	7.32829	0.025791
Z023	colonoscopy preparation	420	71906	65935	11299770	0.005807	0.000283	72326	1.00101	0.909178	1.10211	0.020532
C016167	triflusal	1	169	66354	11371507	0.005882	0.005865	170	1.01406	0.142012	7.24107	0.013922
C038192	iopromide	34	5816	66321	11365860	0.005812	0.000994	5850	1.00186	0.715088	1.40363	0.010784
C064976	O6-benzylguanine	0	85	66355	11371591	0	0	85	0	0	0	0
C020527	tioconazole	0	1400	66355	11370276	0	0	1400	0	0	0	0
C571001	eslicarbazepine	0	175	66355	11371501	0	0	175	0	0	0	0
Z025	antiacne drug	0	80746	66355	11290930	0	0	80746	0	0	0	0
D003069	coffee	0	221	66355	11371455	0	0	221	0	0	0	0
D007485	ioxaglic acid	0	254	66355	11371422	0	0	254	0	0	0	0
D002187	cannabinol	0	39	66355	11371637	0	0	39	0	0	0	0
D006908	hydroxyprogesterone	0	146	66355	11371530	0	0	146	0	0	0	0
C074283	estradiol benzoate	0	37	66355	11371639	0	0	37	0	0	0	0
C004616	chloroprocaine	0	64	66355	11371612	0	0	64	0	0	0	0
D006221	halothane	0	153	66355	11371523	0	0	153	0	0	0	0
C017959	choline magnesium trisalicylate	0	48	66355	11371628	0	0	48	0	0	0	0
C029261	phenethylamine	0	22	66355	11371654	0	0	22	0	0	0	0
C016392	diindolylmethane	0	12	66355	11371664	0	0	12	0	0	0	0
D014810	vitamin E	0	718	66355	11370958	0	0	718	0	0	0	0
D006916	5-hydroxytryptophan	0	659	66355	11371017	0	0	659	0	0	0	0
C005308	nitroxoline	0	28	66355	11371648	0	0	28	0	0	0	0
C513399	68Ga-DOTATATE	0	120	66355	11371556	0	0	120	0	0	0	0
D006912	hydroxyquinoline	0	85	66355	11371591	0	0	85	0	0	0	0
D017256	99mTc-sestamibi	0	594	66355	11371082	0	0	594	0	0	0	0
C078700	99mTc-tetrofosmin	0	332	66355	11371344	0	0	332	0	0	0	0
C024226	99mTc-oxidronate	0	103	66355	11371573	0	0	103	0	0	0	0
D001390	azlocillin	0	8	66355	11371668	0	0	8	0	0	0	0
D010882	piperonyl butoxide	0	347	66355	11371329	0	0	347	0	0	0	0
D004097	dihydrotachysterol	0	56	66355	11371620	0	0	56	0	0	0	0
C423508	abarelix	0	55	66355	11371621	0	0	55	0	0	0	0
C542869	AbobotulinumtoxinA	0	3145	66355	11368531	0	0	3145	0	0	0	0
D015091	beta-alanine	0	71	66355	11371605	0	0	71	0	0	0	0
D040001	Dermatophagoides farinae	0	490	66355	11371186	0	0	490	0	0	0	0
D003553	cystine	0	99	66355	11371577	0	0	99	0	0	0	0
C002113	acid citrate dextrose	0	201	66355	11371475	0	0	201	0	0	0	0
D000809	angiotensin	0	475	66355	11371201	0	0	475	0	0	0	0
D057911	angiotensin receptor antagonist	0	38	66355	11371638	0	0	38	0	0	0	0
C032007	aceglutamide	0	8	66355	11371668	0	0	8	0	0	0	0
D001218	aspartame	0	125	66355	11371551	0	0	125	0	0	0	0
D000081	acetamide	0	10	66355	11371666	0	0	10	0	0	0	0
D000109	acetylcholine	0	127	66355	11371549	0	0	127	0	0	0	0
D010876	pipemidic acid	0	48	66355	11371628	0	0	48	0	0	0	0
D005561	formate	0	17	66355	11371659	0	0	17	0	0	0	0
C026191	diethylamine salicylate	0	152	66355	11371524	0	0	152	0	0	0	0
C027696	acipimox	0	117	66355	11371559	0	0	117	0	0	0	0
D020843	chamomile	0	195	66355	11371481	0	0	195	0	0	0	0
C026325	attapulgite	0	35	66355	11371641	0	0	35	0	0	0	0
C000913	cobamamide	0	71	66355	11371605	0	0	71	0	0	0	0
D062365	aminobenzoate	0	169	66355	11371507	0	0	169	0	0	0	0
C098107	flibanserin	0	122	66355	11371554	0	0	122	0	0	0	0
C053001	adefovir	0	311	66355	11371365	0	0	311	0	0	0	0
C022116	adrafinil	0	54	66355	11371622	0	0	54	0	0	0	0
D007444	inulin	0	231	66355	11371445	0	0	231	0	0	0	0
D014266	trientine	0	191	66355	11371485	0	0	191	0	0	0	0
C005948	astaxanthin	0	206	66355	11371470	0	0	206	0	0	0	0
C543528	sotrastaurin	0	46	66355	11371630	0	0	46	0	0	0	0
D004928	escin	0	117	66355	11371559	0	0	117	0	0	0	0
D012915	soap	0	351	66355	11371325	0	0	351	0	0	0	0
C000627036	agalsidase alfa	0	129	66355	11371547	0	0	129	0	0	0	0
D012103	batroxobin	0	75	66355	11371601	0	0	75	0	0	0	0
C027429	veralipride	0	17	66355	11371659	0	0	17	0	0	0	0
C084597	chlorcyclizine	0	41	66355	11371635	0	0	41	0	0	0	0
C000605816	erenumab	0	18681	66355	11352995	0	0	18681	0	0	0	0
D000404	ajmaline	0	268	66355	11371408	0	0	268	0	0	0	0
C000604315	fremanezumab	0	1572	66355	11370104	0	0	1572	0	0	0	0
C007858	sulodexide	0	224	66355	11371452	0	0	224	0	0	0	0
C002747	theodrenaline	0	144	66355	11371532	0	0	144	0	0	0	0
D007464	clioquinol	0	83	66355	11371593	0	0	83	0	0	0	0
C046835	alacepril	0	84	66355	11371592	0	0	84	0	0	0	0
C055139	pemirolast	0	58	66355	11371618	0	0	58	0	0	0	0
C010175	halazepam	0	38	66355	11371638	0	0	38	0	0	0	0
D013668	technetium tc 99m aggregated albumin	0	16	66355	11371660	0	0	16	0	0	0	0
D009277	nandrolone	0	106	66355	11371570	0	0	106	0	0	0	0
C542437	aleglitazar	0	22	66355	11371654	0	0	22	0	0	0	0
D004836	epimestrol	0	16	66355	11371660	0	0	16	0	0	0	0
C041747	nitazoxanide	0	457	66355	11371219	0	0	457	0	0	0	0
D000077556	alitretinoin	0	67	66355	11371609	0	0	67	0	0	0	0
D000079702	pomegranate	0	130	66355	11371546	0	0	130	0	0	0	0
D000481	allantoin	0	204	66355	11371472	0	0	204	0	0	0	0
D000865	antazoline	0	28	66355	11371648	0	0	28	0	0	0	0
C033065	magnesium aluminum silicate	0	65	66355	11371611	0	0	65	0	0	0	0
C000606954	patisiran	0	566	66355	11371110	0	0	566	0	0	0	0
D039321	Hydrastis	0	86	66355	11371590	0	0	86	0	0	0	0
D001104	arbutin	0	6	66355	11371670	0	0	6	0	0	0	0
C047723	benzophenone	0	27	66355	11371649	0	0	27	0	0	0	0
C580789	betamethasone acetate	0	366	66355	11371310	0	0	366	0	0	0	0
D006585	altretamine	0	36	66355	11371640	0	0	36	0	0	0	0
D015040	zirconium	0	218	66355	11371458	0	0	218	0	0	0	0
C419502	alvimopan	0	230	66355	11371446	0	0	230	0	0	0	0
D010303	paromomycin	0	108	66355	11371568	0	0	108	0	0	0	0
D004053	diethylpropion	0	173	66355	11371503	0	0	173	0	0	0	0
C551398	trebananib	0	72	66355	11371604	0	0	72	0	0	0	0
D003518	cyclopenthiazide	0	17	66355	11371659	0	0	17	0	0	0	0
C016217	aminaphthone	0	35	66355	11371641	0	0	35	0	0	0	0
D009952	ornithine	0	95	66355	11371581	0	0	95	0	0	0	0
C036619	idebenone	0	65	66355	11371611	0	0	65	0	0	0	0
D007486	ipecac	0	16	66355	11371660	0	0	16	0	0	0	0
C025136	phenylacetate	0	76	66355	11371600	0	0	76	0	0	0	0
D000654	amobarbital	0	243	66355	11371433	0	0	243	0	0	0	0
D017965	gamma-linolenic acid	0	43	66355	11371633	0	0	43	0	0	0	0
C545186	florbetapir	0	38	66355	11371638	0	0	38	0	0	0	0
D000997	antivenin	0	69	66355	11371607	0	0	69	0	0	0	0
D012970	sodium glutamate	0	60	66355	11371616	0	0	60	0	0	0	0
D003534	cyproterone	0	376	66355	11371300	0	0	376	0	0	0	0
D000735	androstenedione	0	7	66355	11371669	0	0	7	0	0	0	0
D005474	fluoxymesterone	0	82	66355	11371594	0	0	82	0	0	0	0
D010633	phenmetrazine	0	14	66355	11371662	0	0	14	0	0	0	0
D001544	benperidol	0	191	66355	11371485	0	0	191	0	0	0	0
C002072	ketazolam	0	73	66355	11371603	0	0	73	0	0	0	0
D000726	androgen antagonist	0	104	66355	11371572	0	0	104	0	0	0	0
D002800	cholinesterase inhibitor	0	16	66355	11371660	0	0	16	0	0	0	0
D000967	antimony sodium gluconate	0	32	66355	11371644	0	0	32	0	0	0	0
D010424	pentobarbital	0	511	66355	11371165	0	0	511	0	0	0	0
C569670	apitolisib	0	7	66355	11371669	0	0	7	0	0	0	0
C548876	drozitumab	0	18	66355	11371658	0	0	18	0	0	0	0
D032083	Citrus paradisi	0	171	66355	11371505	0	0	171	0	0	0	0
C010405	cetostearyl alcohol	0	67	66355	11371609	0	0	67	0	0	0	0
D028001	Eleutherococcus	0	46	66355	11371630	0	0	46	0	0	0	0
C031331	sulbutiamine	0	58	66355	11371618	0	0	58	0	0	0	0
C000603935	aripiprazole lauroxil	0	2266	66355	11369410	0	0	2266	0	0	0	0
D034341	aristolochic acid	0	10	66355	11371666	0	0	10	0	0	0	0
C042131	calcium glubionate	0	104	66355	11371572	0	0	104	0	0	0	0
D020948	cat's claw	0	95	66355	11371581	0	0	95	0	0	0	0
C493250	gabapentin enacarbil	0	1231	66355	11370445	0	0	1231	0	0	0	0
D001216	asparagine	0	18	66355	11371658	0	0	18	0	0	0	0
C524618	atacicept	0	9	66355	11371667	0	0	9	0	0	0	0
D000077868	atrasentan	0	12	66355	11371664	0	0	12	0	0	0	0
D002751	chlortetracycline	0	29	66355	11371647	0	0	29	0	0	0	0
D006051	aurothioglucose	0	21	66355	11371655	0	0	21	0	0	0	0
C000609690	deutetrabenazine	0	1076	66355	11370600	0	0	1076	0	0	0	0
C553176	tivozanib	0	54	66355	11371622	0	0	54	0	0	0	0
C553414	avanafil	0	550	66355	11371126	0	0	550	0	0	0	0
C533238	avatrombopag	0	173	66355	11371503	0	0	173	0	0	0	0
D013424	sulfanilamides	0	108	66355	11371568	0	0	108	0	0	0	0
D014309	tripelennamine	0	17	66355	11371659	0	0	17	0	0	0	0
C006656	azatadine	0	12	66355	11371664	0	0	12	0	0	0	0
C500926	cediranib	0	72	66355	11371604	0	0	72	0	0	0	0
C007020	chlorophyllin	0	111	66355	11371565	0	0	111	0	0	0	0
C578989	siponimod	0	897	66355	11370779	0	0	897	0	0	0	0
C545458	bapineuzumab	0	21	66355	11371655	0	0	21	0	0	0	0
C011019	barbexaclone	0	47	66355	11371629	0	0	47	0	0	0	0
D001462	barbital	0	16	66355	11371660	0	0	16	0	0	0	0
C587012	beclabuvir	0	7	66355	11371669	0	0	7	0	0	0	0
C040619	oxiracetam	0	58	66355	11371618	0	0	58	0	0	0	0
C487081	belinostat	0	56	66355	11371620	0	0	56	0	0	0	0
D003840	deoxycholic acid	0	1329	66355	11370347	0	0	1329	0	0	0	0
D013418	sulfamethazine	0	143	66355	11371533	0	0	143	0	0	0	0
C007894	guar gum	0	109	66355	11371567	0	0	109	0	0	0	0
C005298	benoxinate	0	231	66355	11371445	0	0	231	0	0	0	0
D001546	bentonite	0	19	66355	11371657	0	0	19	0	0	0	0
C084814	propylhexedrine	0	23	66355	11371653	0	0	23	0	0	0	0
C009999	benznidazole	0	54	66355	11371622	0	0	54	0	0	0	0
C005618	benzoylecgonine	0	379	66355	11371297	0	0	379	0	0	0	0
D002720	chlormezanone	0	301	66355	11371375	0	0	301	0	0	0	0
C522124	besifloxacin	0	770	66355	11370906	0	0	770	0	0	0	0
C012211	bestatin	0	45	66355	11371631	0	0	45	0	0	0	0
D007633	keratin	0	84	66355	11371592	0	0	84	0	0	0	0
D010394	penbutolol	0	67	66355	11371609	0	0	67	0	0	0	0
C409945	parecoxib	0	329	66355	11371347	0	0	329	0	0	0	0
C000613978	bezlotoxumab	0	111	66355	11371565	0	0	111	0	0	0	0
C000592437	deleobuvir	0	35	66355	11371641	0	0	35	0	0	0	0
C509981	bifeprunox	0	18	66355	11371658	0	0	18	0	0	0	0
D048271	chitosan	0	24	66355	11371652	0	0	24	0	0	0	0
C030578	chloramphenicol palmitate	0	15	66355	11371661	0	0	15	0	0	0	0
D005461	fluorine	0	65	66355	11371611	0	0	65	0	0	0	0
D007288	inosine	0	174	66355	11371502	0	0	174	0	0	0	0
C584914	cabotegravir	0	45	66355	11371631	0	0	45	0	0	0	0
C533287	cariprazine	0	1836	66355	11369840	0	0	1836	0	0	0	0
C570288	ertugliflozin	0	479	66355	11371197	0	0	479	0	0	0	0
C562174	necuparanib	0	55	66355	11371621	0	0	55	0	0	0	0
C584058	onartuzumab	0	11	66355	11371665	0	0	11	0	0	0	0
C000591245	semaglutide	0	2841	66355	11368835	0	0	2841	0	0	0	0
C549319	tanezumab	0	44	66355	11371632	0	0	44	0	0	0	0
C577649	serelaxin	0	48	66355	11371628	0	0	48	0	0	0	0
C551399	teprotumumab	0	10	66355	11371666	0	0	10	0	0	0	0
C553752	danoprevir	0	20	66355	11371656	0	0	20	0	0	0	0
C100708	oritavancin	0	621	66355	11371055	0	0	621	0	0	0	0
C509922	brivanib	0	66	66355	11371610	0	0	66	0	0	0	0
C046894	buclizine	0	102	66355	11371574	0	0	102	0	0	0	0
C102295	elosulfase alfa	0	2471	66355	11369205	0	0	2471	0	0	0	0
C000621431	cerliponase alfa	0	87	66355	11371589	0	0	87	0	0	0	0
C096323	botulinum toxin type B	0	178	66355	11371498	0	0	178	0	0	0	0
D050477	urofollitropin	0	212	66355	11371464	0	0	212	0	0	0	0
C013418	brodifacoum	0	10	66355	11371666	0	0	10	0	0	0	0
C005555	propamidine	0	23	66355	11371653	0	0	23	0	0	0	0
D001968	bromoisovalerylurea	0	100	66355	11371576	0	0	100	0	0	0	0
D001978	bromphenol blue	0	1	66355	11371675	0	0	1	0	0	0	0
C007076	citral	0	48	66355	11371628	0	0	48	0	0	0	0
D002064	buserelin	0	248	66355	11371428	0	0	248	0	0	0	0
C018935	ethenzamide	0	25	66355	11371651	0	0	25	0	0	0	0
D002046	bupranolol	0	18	66355	11371658	0	0	18	0	0	0	0
C000627258	burosumab	0	899	66355	11370777	0	0	899	0	0	0	0
C084833	butabarbital	0	46	66355	11371630	0	0	46	0	0	0	0
D011407	propane	0	38	66355	11371638	0	0	38	0	0	0	0
C006846	butropium	0	33	66355	11371643	0	0	33	0	0	0	0
C585343	caplacizumab	0	130	66355	11371546	0	0	130	0	0	0	0
C038634	cadexomer iodine	0	59	66355	11371617	0	0	59	0	0	0	0
C013983	vinpocetine	0	476	66355	11371200	0	0	476	0	0	0	0
D007529	isoflavone	0	143	66355	11371533	0	0	143	0	0	0	0
D000074241	peanut oil	0	97	66355	11371579	0	0	97	0	0	0	0
D002166	camptothecin	0	36	66355	11371640	0	0	36	0	0	0	0
C107479	canfosfamide	0	25	66355	11371651	0	0	25	0	0	0	0
D002193	cantharidin	0	17	66355	11371659	0	0	17	0	0	0	0
C004357	chloroxine	0	20	66355	11371656	0	0	20	0	0	0	0
D002228	carbenicillin	0	15	66355	11371661	0	0	15	0	0	0	0
C100244	carindacillin	0	6	66355	11371670	0	0	6	0	0	0	0
D002260	carboprost	0	126	66355	11371550	0	0	126	0	0	0	0
D002336	carnosine	0	32	66355	11371644	0	0	32	0	0	0	0
C001817	carpronium	0	34	66355	11371642	0	0	34	0	0	0	0
C073316	carvacrol	0	2	66355	11371674	0	0	2	0	0	0	0
D002766	cholecystokinin	0	5	66355	11371671	0	0	5	0	0	0	0
C555622	ulipristal acetate	0	644	66355	11371032	0	0	644	0	0	0	0
D002436	cefatrizine	0	69	66355	11371607	0	0	69	0	0	0	0
C021341	cefazedone	0	20	66355	11371656	0	0	20	0	0	0	0
C046079	cefminox	0	51	66355	11371625	0	0	51	0	0	0	0
D015790	cefonicid	0	18	66355	11371658	0	0	18	0	0	0	0
D007294	inositol	0	283	66355	11371393	0	0	283	0	0	0	0
D003685	dehydrocholic acid	0	13	66355	11371663	0	0	13	0	0	0	0
C522917	eliglustat	0	378	66355	11371298	0	0	378	0	0	0	0
C065049	taltirelin	0	38	66355	11371638	0	0	38	0	0	0	0
D019690	99mTc-exametazime	0	24	66355	11371652	0	0	24	0	0	0	0
C021182	gemeprost	0	61	66355	11371615	0	0	61	0	0	0	0
C062876	cetrorelix	0	464	66355	11371212	0	0	464	0	0	0	0
D014992	xylene	0	15	66355	11371661	0	0	15	0	0	0	0
C510352	human papillomavirus bivalent vaccine	0	37	66355	11371639	0	0	37	0	0	0	0
D015232	prostaglandin E2	0	996	66355	11370680	0	0	996	0	0	0	0
C002118	ornithine alpha-ketoglutarate	0	109	66355	11371567	0	0	109	0	0	0	0
D002635	chenodeoxycholic acid	0	172	66355	11371504	0	0	172	0	0	0	0
C021100	chloral	0	10	66355	11371666	0	0	10	0	0	0	0
C013434	delorazepam	0	2077	66355	11369599	0	0	2077	0	0	0	0
D002724	chlorobutanol	0	19	66355	11371657	0	0	19	0	0	0	0
D002745	chlorphentermine	0	40	66355	11371636	0	0	40	0	0	0	0
D010096	oxprenolol	0	94	66355	11371582	0	0	94	0	0	0	0
C012839	cholinophyllin	0	15	66355	11371661	0	0	15	0	0	0	0
C034837	99mTc-mebrofenin	0	79	66355	11371597	0	0	79	0	0	0	0
D020903	Tanacetum parthenium	0	113	66355	11371563	0	0	113	0	0	0	0
C043561	chrysin	0	6	66355	11371670	0	0	6	0	0	0	0
Y001	cideferron	0	46	66355	11371630	0	0	46	0	0	0	0
C026896	cinepazide	0	21	66355	11371655	0	0	21	0	0	0	0
C557414	cixutumumab	0	86	66355	11371590	0	0	86	0	0	0	0
C014417	clebopride	0	73	66355	11371603	0	0	73	0	0	0	0
D003642	deanol	0	42	66355	11371634	0	0	42	0	0	0	0
C072350	estradiol acetate	0	962	66355	11370714	0	0	962	0	0	0	0
C004686	clocortolone	0	93	66355	11371583	0	0	93	0	0	0	0
C009500	tolfenamic acid	0	33	66355	11371643	0	0	33	0	0	0	0
C066444	cocaethylene	0	21	66355	11371655	0	0	21	0	0	0	0
C084831	isopropamide iodide	0	91	66355	11371585	0	0	91	0	0	0	0
D013943	thymol	0	71	66355	11371605	0	0	71	0	0	0	0
C106389	conivaptan	0	52	66355	11371624	0	0	52	0	0	0	0
D007482	iothalamate meglumine	0	102	66355	11371574	0	0	102	0	0	0	0
C067192	ibutilide	0	46	66355	11371630	0	0	46	0	0	0	0
D003367	cotinine	0	33	66355	11371643	0	0	33	0	0	0	0
D003401	creatine	0	347	66355	11371329	0	0	347	0	0	0	0
D003404	creatinine	0	70	66355	11371606	0	0	70	0	0	0	0
D003408	cresol	0	20	66355	11371656	0	0	20	0	0	0	0
C543085	crisaborole	0	5309	66355	11366367	0	0	5309	0	0	0	0
C431183	snake antivenom	0	572	66355	11371104	0	0	572	0	0	0	0
D003506	cyclofenil	0	5	66355	11371671	0	0	5	0	0	0	0
C030797	cyclopropane	0	4	66355	11371672	0	0	4	0	0	0	0
D003543	cysteamine	0	1057	66355	11370619	0	0	1057	0	0	0	0
C419924	hexaminolevulinate	0	31	66355	11371645	0	0	31	0	0	0	0
D014544	uridine triphosphate	0	101	66355	11371575	0	0	101	0	0	0	0
C004712	cytisine	0	8	66355	11371668	0	0	8	0	0	0	0
D064699	dexmethylphenidate	0	3136	66355	11368540	0	0	3136	0	0	0	0
C543331	dacetuzumab	0	23	66355	11371653	0	0	23	0	0	0	0
[truncated: 1,044 more rows]
